# Supplementary material for: A modular degron library for synthetic circuits in mammalian cells
Source: Nat Commun. 2019 May 1;10:2013. doi: 10.1038/s41467-019-09974-5 (PMC6494899; doi:10.1038/s41467-019-09974-5)
Supplement: Supplementary file 8 — Source Data [file 41467_2019_9974_MOESM8_ESM.xlsx]

## Sheet: Fig1c
pCHX17	pCHX19	pCHX20	pCHX21	pCHX22	pCHX23	pCHX24	pCHX31	pCHX33	pCHX50	pCHX51	pCHX52	pCHX91	pCHX92	pCHX93	pCHX116	pCHX125	pCHX126	pCHX127	pCHX128	pCHX129	pCHX130	pCHX131	pCHX132	pCHX155	pCHX176	pCHX177	pCHX178	pCHX179	pCHX180	pCHX181	pCHX182	pCHX183	pCHX184	pCHX185	pMM317	pcDNA	pCHX117
41.2	5.8118	6.40746	38.2885	12.1503	8.44855	12.0195	28.7202	22.0978	4.112	4.32954	46.8797	6.61494	7.11758	26.1419	41.8154	35.1731	38.9421	18.9466	47.5011	14.3291	38.1529	30.7187	33.5896	53.0506	59.3207	77.7573	24.1254	69.6894	9.85247	76.8663	22.1336	21.7817	58.7041	25.4408	19.4185	4.66797	46.1068
42.31	4.91405	4.90966	30.3357	11.7949	7.49992	10.6451	27.2078	24.4221	4.48849	4.36427	39.0632	7.84429	7.15446	27.3694	40.633	33.0126	36.9523	20.2238	52.5178	14.8034	34.1132	30.0601	31.9608	50.8673	53.08	60.4292	22.0304	48.9343	8.00401	68.5818	21.0848	22.0109	55.0485	26.4341	16.8104	4.86859	50.5038
41.3758	5.53271	5.26172	32.6649	12.8337	8.52723	9.77058	26.5844	25.4896	4.68863	4.81518	46.7295	7.95793	7.8183	29.0171	37.7075	31.412	34.8044	22.7304	48.2757	11.909	35.4539	35.6038	33.0628	52.3761	56.8059	69.955	26.2154	72.4594	8.46596	73.5611	22.0529	25.1144	61.964	23.9459	17.1182	4.97381	47.3748
20.6469	5.06857	7.25878	62.1942	19.7661	9.14696	7.92811	21.0728	24.4214	5.93033	5.46665	69.5603	5.39835	6.72814	17.0794	52.4569	37.1041	51.5357	21.3425	40.3051	14.0473	78.2738	29.3525	53.8988	80.5587	93.8362	95.0327	55.5154	97.8502	14.4033	126.155	72.969	53.2923	79.5592	25.3354	29.0471	7.07469	41.1588
21.3572	4.17194	6.51811	46.428	15.7478	8.36032	7.27431	21.9865	25.1604	5.20352	4.61506	64.5954	5.92861	6.20814	17.8056	48.6696	32.3086	49.2983	17.854	39.6754	12.806	74.1244	33.5784	52.6801	72.559	90.3513	90.7773	52.7852	95.5352	13.8666	108.241	65.6893	56.234	78.1042	25.7527	32.5746	7.36294	34.2647
23.5603	4.57008	7.22901	56.0988	16.8911	11.4049	8.17325	21.8114	22.612	4.59498	4.70344	68.7267	5.69983	5.97541	18.5623	50.7123	31.7649	51.9259	19.5303	45.1361	15.0894	72.2756	36.0148	54.1022	76.335	91.3412	78.005	54.8253	91.1713	14.0349	115.866	69.6097	53.5678	87.6023	24.7415	30.7868	6.8138	39.3107
37.7988	6.66801	7.34644	48.9828	16.9069	13.1346	9.16909	29.7209	36.3419	5.28413	5.75484	58.7705	8.90411	8.30777	24.4948	50.9472	27.982	46.3139	24.3128	52.7258	22.2451	69.5634	28.45	34.4394	62.2025	72.9761	69.0464	53.7077	77.0943	12.3638	80.1366	40.4065	54.8045	65.0102	26.7971	31.8605	5.15865	29.7341
32.4501	6.20686	7.82581	48.1493	18.4042	10.3301	11.3154	29.8949	34.5681	5.60352	5.16422	62.3721	9.28559	9.17201	26.4356	51.6861	27.6364	40.1095	26.0231	58.656	18.2714	54.0482	27.1626	32.6155	54.6213	63.2908	56.6434	49.0069	57.7595	10.2858	85.9661	40.9302	51.3702	60.1008	27.1711	30.3089	6.25366	28.9651
37.1823	6.68735	7.68546	46.6098	17.1948	10.7816	9.78503	28.3401	36.7641	5.35486	5.14628	61.3729	7.9619	8.05355	25.4435	50.5071	34.1663	42.4285	28.8516	57.9568	20.3288	57.269	31.1154	31.9363	54.0588	66.7525	62.9391	48.6463	63.5637	12.5078	83.9614	45.1999	48.7106	65.1566	31.6801	29.5902	6.04427	30.5637

## Sheet: Fig2b
dox (ug_mL)	pCHX50	pCHX50	pCHX50	pCHX50	pCHX50	pCHX50	pCHX91	pCHX91	pCHX91	pCHX91	pCHX91	pCHX91	pCHX130	pCHX130	pCHX130	pCHX130	pCHX130	pCHX130	pCHX17	pCHX17	pCHX17	pCHX17	pCHX17	pCHX17	pCHX185	pCHX185	pCHX185	pCHX185	pCHX178	pCHX178	pCHX178	pCHX178	pCHX178	pCHX178	pCHX181	pCHX181	pCHX181	pCHX181	pCHX181	pCHX181	pcDNA3.1	pcDNA3.1	pcDNA3.1	pcDNA3.1	pcDNA3.1	pcDNA3.1
0.03125	12.0592	9.87419	10.6208	11.9762	12.6551	14.0166	10.8868	12.2238	9.782	10.751	10.6514	12.6823	18.0076	17.7196	10.1709	10.5443	14.4816	16.2182	17.0859	17.4323	12.0241	13.4543	15.5586	17.5595	15.8878	16.7935	11.8298	13.0091	17.4168	18.1397	10.1305	11.4842	17.2823	19.9569	21.9824	19.3247	13.9989	14.8409	17.219	19.3577	10.8042	13.7419	10.1448	11.0517	18.1667	18.3596
0.015625	11.3072	9.60631	11.0209	11.5384	12.6793	12.1193	9.82621	11.4967	10.5849	10.1134	12.1437	10.6615	16.9565	18.3124	10.887	12.0892	12.5752	16.1341	16.8269	16.3414	12.8613	13.4983	14.4073	18.5674	16.2912	15.9181	11.8015	13.1735	15.338	16.1533	10.0143	10.5556	17.7102	18.5388	19.5141	18.9446	15.0659	15.5652	18.103	20.5959	11.2068	11.9997	9.44581	10.3179	17.8589	17.9915
0.0078125	10.8883	9.21096	12.2682	11.5663	12.0722	13.01	11.8289	11.56	9.27307	9.83381	10.6661	11.379	15.7535	15.9458	11.0323	11.0638	15.875	16.8784	16.0504	16.5549	11.4449	12.2869	17.2795	17.1193	15.6032	16.2519	11.6757	11.3862	17.0959	14.6965	10.0732	10.4379	19.3402	19.2093	23.8464	20.7288	14.7483	13.479	19.8962	21.0328	8.91714	12.5016	10.054	9.72921	17.826	19.7172
0.00390625	9.88676	9.5655	12.0806	11.0746	11.9406	12.2754	11.6499	11.6851	9.84291	9.51243	10.2251	9.84527	15.1396	16.7591	11.0884	10.8356	16.0526	17.365	17.2381	16.3507	11.5968	12.4633	17.4834	16.5579	15.8357	16.2804	13.5123	11.9941	17.64	16.1822	8.56928	9.35163	17.3177	20.376	20.6823	23.8132	18.292	18.268	23.2287	24.2823	10.2001	14.2099	9.821	10.8772	16.4042	18.4082
0.00195312	10.0213	11.0829	10.3088	11.3748	12.6735	12.8171	12.7916	10.6514	11.2955	10.8462	10.7307	11.7872	22.3799	23.3236	13.7052	14.4074	21.6379	22.8728	19.2648	18.133	13.1908	13.9677	21.2052	19.8267	20.0112	18.2043	15.4444	13.698	19.4437	22.338	12.068	13.4548	21.7552	22.7587	41.1788	41.5275	29.6995	24.865	39.5863	47.7372	11.5601	13.6008	9.97727	9.59573	16.5813	19.6747
0.000976563	11.1574	9.79098	11.7502	10.8829	13.1135	11.2733	12.1932	12.7852	11.0749	11.7135	10.6822	11.5706	36.8393	37.8538	28.7845	27.1391	44.5362	46.059	27.1557	24.3556	19.8484	18.2725	25.552	26.5825	29.8876	29.9804	24.3407	24.1206	28.2136	29.4852	18.5884	19.2184	30.6792	35.2496	74.3245	72.6522	60.1148	58.1043	82.8958	88.6659	10.5484	12.4268	9.17199	11.1518	17.1391	17.4058
0.000488281	9.52796	9.62643	11.4932	11.3107	13.0977	11.7312	13.8343	13.0701	10.5141	11.6336	12.8693	11.5541	65.3531	68.8784	45.2082	44.0132	73.9786	73.3165	43.7529	42.3975	29.4739	29.8791	41.787	45.0778	54.4163	54.9625	39.8024	36.8107	46.772	47.1343	24.7321	29.3603	52.4828	52.2037	109.334	105.625	91.4192	83.9608	127.857	134.787	10.7094	12.654	9.24571	10.0551	18.9023	20.1162
0.000244141	9.74342	9.38356	10.6788	9.94282	12.0777	11.4021	13.0471	13.2305	11.639	11.7829	10.55	13.0201	87.0896	99.8315	70.8773	72.6925	104.249	103.292	63.6023	68.2138	52.7232	47.7053	71.501	69.9352	67.7872	76.4662	59.3981	58.396	58.1725	61.5884	38.2387	37.984	73.5801	71.6702	123.444	133.07	122.572	120.07	171.548	168.679	10.2773	12.4144	10.199	10.686	16.6871	18.6821
0.00012207	10.6762	7.86333	10.394	10.7648	12.6523	12.7007	14.4686	13.2161	12.582	13.3227	12.3128	14.2297	104.09	108.402	82.2842	91.4418	118.608	125.921	87.614	93.5021	87.1977	78.4093	86.4734	90.2749	80.7492	88.3773	69.325	67.2254	74.2778	83.4361	57.8874	52.6934	80.5609	84.0988	142.107	147.726	144.555	142.757	178.451	166.473	10.5987	12.8734	9.94971	10.9037	19.4423	18.8292
6.10352e-05	10.4665	10.9997	12.2552	11.4604	13.5772	13.8755	17.3298	13.9036	12.3342	10.7341	12.786	15.1676	123.119	120.73	82.7136	89.2471	128.409	125.186	120.087	115.645	97.5339	88.4527	104.452	100.537	81.7255	95.6438	63.8848	55.8241	94.6032	86.4715	48.6289	39.0534	84.1139	91.2916	150.387	160.957	162.115	156.715	181.99	179.134	11.8574	13.0062	11.9947	10.4374	18.9163	18.2845
3.05176e-05	8.5955	8.95678	11.5837	10.735	18.5503	18.7745	14.2125	13.903	13.6398	11.7087	22.0383	19.0148	112.409	120.185	92.4748	105.033	133.358	131.566	136.104	123.113	121.063	115.65	142.76	136.93	105.483	93.6206	73.5233	81.2359	82.2968	90.0173	72.4638	63.7339	91.5561	93.0809	171.085	155.812	174.519	157.942	171.958	169.937	10.9178	10.6972	10.6929	9.58001	18.365	19.5342
1.52588e-05	7.02907	7.88191	11.3654	8.98658	17.5944	16.0393	12.7851	13.9116	11.3707	12.2082	21.8471	22.4231	114.459	130.506	91.5869	95.6823	137.999	131.399	146.033	125.686	119.355	111.051	143.147	144.766	86.7351	92.766	64.9766	70.8596	79.6799	87.848	65.7686	56.7164	97.9019	104.158	179.445	169.469	162.692	156.405	188.635	177.416	10.096	12.1994	10.273	11.0546	19.6372	17.6187
7.62939e-06	8.44109	8.30919	12.8941	10.5027	15.5564	17.5559	11.1694	12.6641	11.8413	10.1078	16.0352	21.4107	113.537	118.033	83.73	80.9634	124.313	127.237	148.4	143.458	101.469	98.264	146.593	141.956	93.21	96.5818	63.1302	58.5594	78.6349	83.8067	45.6114	46.0838	92.8993	94.1612	177.732	158.791	168.541	147.328	177.467	175.064	11.7023	10.7772	8.37251	8.70545	16.0749	15.2631
3.8147e-06	7.33682	7.37328	9.8849	8.9473	15.8047	15.4953	11.8657	14.2943	10.3563	10.0262	19.7915	21.6987	114.402	118.141	102.98	95.3603	125.398	122.797	150.22	148.375	134.997	115.89	139.765	144.178	101.129	93.3761	76.0582	72.3756	82.1671	80.5886	73.5868	63.856	87.2445	95.7312	175.93	173.163	187.941	167.738	182.087	166.785	11.3492	11.2839	8.40519	10.287	15.4908	15.0097
1.90735e-06	8.13895	7.6413	12.4264	13.5704	17.8139	17.012	11.6852	13.244	14.7823	13.3866	19.0733	19.4153	121.708	123.759	98.3454	106.518	133.421	134.132	157.405	151.317	141.565	121.011	152.352	139.807	104.34	90.8545	86.4898	89.784	84.7088	90.3156	73.2386	74.2221	97.9438	96.0987	182.228	171.396	178.548	193.25	183.781	199.011	11.6153	11.186	11.5649	11.5759	16.1679	15.4228

## Sheet: Fig2d
dox (ug_mL)	pCHX61	pCHX61	pCHX61	pCHX61	pCHX61	pCHX61	pCHX200	pCHX200	pCHX200	pCHX200	pCHX142	pCHX142	pCHX142	pCHX142	pCHX142	pCHX142	pCHX144	pCHX144	pCHX144	pCHX144	pCHX144	pCHX144	pCHX213	pCHX213	pCHX213	pCHX213	pCHX213	pCHX213	pCHX209	pCHX209	pCHX209	pCHX209	pCHX209	pCHX209	pCHX204	pCHX204	pCHX204	pCHX204	pCHX204	pCHX204
0.05	103.593	99.4859	107.83	92.6086	92.0426	87.722	10.7589	9.31982	12.5764	11.0527	10.518	12.1526	11.9572	13.1837	7.30557	7.89871	145.849	151.397	153.013	155.014	117.935	101.941	85.8478	95.0864	87.0604	91.9534	49.3304	57.4275	63.6014	71.5678	62.7855	76.5715	45.6791	52.9025	203.967	216.74	208.876	209.111	175.476	165.584
0.025	104.319	99.7359	102.951	89.5686	73.8382	87.4904	8.82899	9.82313	10.8862	10.9145	9.27736	10.205	10.6557	10.3858	7.20384	7.99491	137.978	144.979	136.224	143.428	97.1869	102.07	71.8934	63.769	70.3209	62.0493	50.4721	56.9367	56.216	53.454	54.4623	53.411	47.551	44.7016	204.411	193.195	198.903	182.967	158.509	155.447
0.0125	95.1921	102.128	95.981	90.4614	85.1684	77.6744	9.7447	9.97675	11.87	11.4138	8.12875	8.94972	9.29409	9.52857	6.28065	6.87871	128.607	131.258	127.894	134.816	91.8372	99.4303	54.1921	52.6073	55.5363	50.9235	40.6951	38.875	35.7716	33.8485	35.8773	35.9117	33.9736	32.3479	176.899	193.956	174.273	175.929	149.604	150.493
0.00625	89.3224	94.1329	91.0351	86.6932	81.3249	74.1508	8.73842	9.46259	10.3198	10.5375	7.70438	8.06179	8.94389	8.64065	6.36186	6.56513	125.537	129.44	124.514	133.271	88.0101	87.2082	41.3455	39.0958	44.8251	38.9369	28.3002	31.6973	27.037	29.8401	25.3248	31.8102	27.3627	25.0919	180.64	188.146	173.375	172.97	141.022	137.19
0.003125	85.7641	90.9455	87.7456	84.6932	77.9661	81.7108	9.74769	10.29	11.3086	10.3638	7.42036	8.41059	8.18222	8.91072	6.49017	6.16148	124.108	119.627	119.68	119.924	79.9791	92.8408	30.7222	30.5333	31.6507	29.269	20.6419	20.5969	26.5097	25.5283	26.6562	26.0406	18.2565	18.0609	171.714	183.306	165.742	164.214	152.307	144.029
0.0015625	82.3095	83.8739	83.2337	76.3275	80.5654	67.8502	9.83986	11.0438	11.0429	10.6784	8.09937	8.21974	9.32343	8.59245	6.87334	6.31653	108.82	122.619	108.379	113	85.0042	84.6434	22.2893	23.1979	25.3908	22.2306	15.4481	17.2204	19.7842	18.8088	20.1791	19.5977	17.4503	16.209	156.974	152.4	152.848	140.885	141.85	138.21
0.00078125	74.5886	79.4208	82.2307	76.1286	64.068	59.8327	9.9256	8.69635	10.0597	8.72687	7.21965	7.59775	7.77172	8.40834	6.62698	6.16922	102.005	104.488	97.7097	107.134	71.3708	84.8907	20.309	19.9698	20.8252	18.9335	12.8655	13.7139	17.4314	18.4762	17.2803	17.8483	14.5336	14.0285	128.208	145.347	129.722	133.473	99.5868	123.171
0.000390625	66.8359	67.3971	65.7611	57.8847	58.3394	50.2899	9.95078	9.68331	10.1472	9.4029	6.64759	7.87816	7.60825	8.16535	5.93592	5.9328	90.9594	97.9329	89.286	94.4597	57.3974	59.8598	19.8919	16.0609	21.1129	15.8762	12.6295	12.8833	14.9174	14.6411	15.8599	14.6202	13.5771	13.5768	125.266	137.551	122.865	128.843	95.4139	98.2729
0.000195313	52.0479	49.6517	53.588	43.0763	43.4494	35.6734	9.0149	9.19977	9.32808	9.59024	7.30381	7.00462	7.82237	7.17807	6.0298	6.14436	67.3488	78.1833	66.8307	75.6105	44.152	43.6859	17.1085	17.626	18.0703	17.2336	12.2977	12.855	15.6654	15.3592	16.7629	14.8286	13.476	11.3556	94.3549	111.072	94.62	101.09	61.6941	61.5638
9.76563e-05	31.3559	34.7153	32.6262	30.8885	28.4418	24.0595	9.34812	9.11315	10.2156	9.92552	7.34319	7.17241	8.50771	7.76873	6.33966	6.5137	46.6453	49.081	46.447	50.4058	30.5605	28.512	18.9739	17.1375	19.7144	16.9732	11.4418	11.8209	15.423	16.9771	16.0818	16.7572	13.7899	13.2789	63.7195	73.8184	64.0395	65.6076	39.7107	46.514
4.88281e-05	22.3788	21.1891	23.3679	20.0677	16.6194	14.9305	8.69124	8.54164	9.2986	8.96033	6.59484	7.95482	7.65674	8.37267	6.97704	6.90032	29.6311	33.9842	29.9827	34.6407	17.1763	17.6237	18.7645	18.9248	18.0779	17.9975	12.5179	12.1912	14.7992	15.983	15.403	15.424	13.6815	13.4903	36.9669	44.446	38.1315	41.5486	27.0078	27.365
2.44141e-05	17.1295	17.9043	18.5568	17.4183	13.6166	12.7173	11.394	11.5945	12.0025	11.4737	8.85392	8.84468	10.044	9.40098	7.72085	7.68357	22.7127	21.1342	23.8968	22.1114	12.58	13.425	18.4615	20.4945	19.0894	19.444	11.6162	13.9802	16.0137	17.4943	16.8359	16.636	13.8031	15.4365	32.5043	40.011	33.8149	38.6134	22.0033	19.4612
1.2207e-05	17.332	14.2117	17.6247	14.3259	11.766	9.34207	10.1977	10.5245	10.9845	10.2836	8.85346	9.56843	8.9392	8.62901	7.09633	6.64723	16.6292	17.6837	17.2472	17.1918	10.5318	12.4054	15.2197	13.6382	16.5042	13.8957	12.2504	14.5603	14.601	15.2181	14.9767	14.7263	12.3414	12.4346	22.6731	24.7153	20.2143	18.923	10.8164	11.6705
6.10352e-06	13.9849	12.1552	14.2953	11.4497	9.90269	9.13636	8.68711	9.92143	9.02835	9.6034	7.65694	8.32148	7.93817	7.71803	7.23711	6.92325	16.1642	15.795	17.1038	15.008	10.868	13.3585	14.225	14.6706	15.5	14.7891	13.4171	16.0485	16.2814	14.7343	16.4865	14.1802	13.3166	12.5796	22.0038	23.6206	18.7979	19.0289	11.6574	12.6949
3.05176e-06	11.3198	10.3216	11.6212	10.3423	9.65173	10.0242	9.85281	9.11427	10.6548	8.91946	8.08508	8.66418	8.01255	8.03968	6.80263	7.41761	12.9828	13.5033	13.9967	13.4809	10.4896	10.5449	15.0991	14.5906	15.4302	14.6586	13.82	12.8447	14.7841	16.6789	14.9208	15.8298	12.0535	13.4181	21.4462	21.2689	20.225	21.1735	11.9691	10.3252
1.52588e-06	12.3876	11.8065	12.9543	11.5901	7.97523	9.50053	9.14732	9.18688	9.58915	9.07128	7.65102	8.31911	7.86836	7.48782	6.02291	6.31176	13.5593	13.8354	14.6289	13.1192	9.64186	10.5518	13.9519	13.4786	15.0766	13.6797	11.5664	13.7561	14.5066	15.1438	14.617	14.4997	11.6628	13.4695	19.7299	21.4778	21.603	20.7303	11.8662	10.815
7.62939e-07	12.7852	12.2232	13.2073	11.5011	8.00489	8.1682	9.36917	9.43749	10.2768	8.9752	7.94697	8.14543	7.92182	7.69596	6.76531	6.49991	12.1268	13.369	13.3375	13.0854	9.79575	8.81111	15.9741	14.3024	16.9619	14.4006	13.9979	12.1407	13.6685	16.0154	13.787	15.4209	14.6072	12.0008	18.9895	20.6488	22.2681	23.0698	10.9772	10.5592
3.8147e-07	11.2403	12.3522	11.316	11.385	8.58712	7.27527	9.81713	8.29085	10.2661	8.24426	7.53963	7.53897	7.49245	6.92591	6.11085	6.19756	15.7169	12.4478	16.9227	12.1065	9.05976	8.41067	18.321	16.0904	19.1001	16.0125	15.181	13.5583	16.1019	15.711	16.0342	15.4104	14.5522	12.9314	20.2495	20.3326	23.3775	24.2053	10.7365	11.818

## Sheet: Fig2f
dox (ug_mL)	pCHX253	pCHX253	pCHX253	pCHX253	pCHX253	pCHX253	pCHX103	pCHX103	pCHX103	pCHX103	pCHX103	pCHX103	pCHX138	pCHX138	pCHX138	pCHX138	pCHX138	pCHX138	pCHX254	pCHX254	pCHX254	pCHX254	pCHX254	pCHX254	pCHX227	pCHX227	pCHX227	pCHX227	pCHX227	pCHX227	pCHX228	pCHX228	pCHX228	pCHX228	pCHX228	pCHX228	pCHX38	pCHX38	pCHX38	pCHX38	pCHX38
0.0625	3.47806	3.55254	4.34932	4.27129	6.60195	6.65667	4.45813	4.23129	5.08788	5.13421	6.2364	6.31258	5.32365	5.30551	6.103	6.64406	8.73744	8.47649	6.59838	6.82955	6.70236	7.46351	7.66195	8.96892	9.48602	6.5778	11.7668	8.41211	10.9638	10.3262	9.19811	8.74118	12.0249	10.8322	10.0205	11.1785	5.83686	7.60683	9.46794	9.48397	10.4467
0.03125	3.61988	3.72147	4.22107	4.29869	5.51882	5.97286	3.75003	4.12292	4.15044	4.76141	6.81951	6.28857	4.08945	5.78707	4.63374	7.20454	8.83272	7.80154	5.82293	5.99828	7.06122	7.75635	7.09477	8.19156	7.06405	7.55119	9.42473	10.381	9.8578	9.52652	9.35364	7.609	12.4503	9.47513	9.49636	9.38883	4.8997	7.02895	8.42674	9.2488	10.4568
0.015625	4.23941	4.39403	4.98712	4.85206	5.90376	5.67708	4.04435	4.59476	4.12498	4.73826	5.79374	5.64303	5.50399	5.03362	5.99814	6.31593	9.0226	9.52235	6.12364	6.48588	7.23661	8.16361	7.63744	8.02445	6.5285	5.70746	8.45079	7.43844	10.8058	11.5856	8.39245	9.27545	10.976	11.8398	9.49796	11.2754	4.77071	6.77407	7.98962	7.73244	9.73398
0.0078125	4.59451	3.61066	5.32654	3.98643	5.21901	5.57436	4.44299	3.97625	5.04202	4.7789	5.90534	5.7706	5.40993	5.5351	5.48251	6.44171	8.24387	9.84263	6.21243	5.97745	9.1558	10.3893	8.21708	9.64441	7.62755	6.18411	9.63637	8.68913	10.5207	9.87217	10.6332	9.7251	14.5346	13.2217	11.8024	11.4849	6.22201	8.72126	8.76333	9.80934	11.0404
0.00390625	4.82608	3.94021	5.93841	4.88196	5.87949	6.17627	4.90106	5.50465	5.14125	6.39205	7.40667	7.39789	17.1277	15.1527	18.683	17.3866	13.3089	15.1701	9.26377	9.45952	12.9419	14.3509	11.9199	9.9805	10.77	8.17854	14.4228	11.0697	12.5947	12.5794	18.635	17.6987	26.0811	23.9368	19.6084	19.7482	6.46672	9.04034	9.02071	10.823	11.7949
0.00195312	3.14233	3.26254	3.81156	3.98763	5.11836	6.46426	12.0774	12.3342	13.3471	12.8009	12.064	12.0217	44.2367	39.6992	47.1294	45.4893	33.8296	36.7822	48.7461	48.3918	57.5083	62.3649	20.3148	27.0861	37.0012	30.7079	49.0175	41.1154	18.7108	23.8844	62.7252	60.429	85.9693	84.4213	44.9213	42.5475	10.7726	15.3853	17.0789	14.6103	16.114
0.000976563	3.93362	3.54446	4.70136	4.19102	5.07218	5.44866	19.3287	22.0782	21.5491	23.4127	18.542	21.6512	71.2166	69.1711	79.9124	80.4141	58.4725	71.6405	48.1933	50.7592	57.0415	62.9484	41.9679	45.3751	64.0956	52.4555	83.8221	71.5883	49.2059	54.3017	83.1702	94.1916	107.165	126.168	80.0693	79.3937	27.2134	37.6296	45.0755	31.5487	34.3339
0.000488281	3.96797	4.91106	4.67783	5.20282	5.95827	5.80427	34.277	30.0717	37.2115	31.1188	31.2943	36.6385	76.5247	91.2257	83.3476	103.824	88.8046	101.208	67.9913	70.9251	78.9791	85.457	57.285	72.103	92.2743	81.6541	116.437	111.193	81.8031	86.9275	113.722	116.651	145.415	156.41	104	103.349	54.5055	78.0192	84.527	57.6998	71.8971
0.000244141	3.75877	3.05801	4.58407	3.94861	5.32263	6.00908	37.274	40.6993	40.7865	43.7737	33.6789	39.1874	97.1757	89.8704	104.027	102.282	105.49	101.044	74.8736	80.7015	89.1727	96.7067	75.0218	84.9436	93.5731	89.7755	117.148	117.243	96.9284	85.2987	130.028	118.149	172.366	166.626	124.371	117.218	76.0502	103.365	107.546	83.3175	83.8647
0.00012207	3.12239	3.25324	3.95214	3.98974	6.6526	6.39802	47.4311	48.3756	53.8816	48.3411	42.9487	54.8385	108.333	102.821	117.494	111.705	109.135	124.181	84.8552	89.8969	98.643	106.733	83.1323	94.9817	118.573	105.325	153.987	140.401	110.714	108.663	147.548	155.37	198.479	205.071	133.929	138.671	99.1836	133.768	138.924	96.3861	104.796
6.10352e-05	3.59543	3.64379	4.29554	4.29885	5.51842	6.31547	58.2355	55.2921	62.609	57.8082	48.0107	53.5856	115.502	125.413	124.371	139.347	113.956	127.989	84.7825	89.7784	110.95	121.704	88.6263	96.6927	117.814	114.955	147.736	155.303	115.716	115.578	159.614	175.948	220.115	227.661	158.726	161.4	112.092	146.577	161.445	116.32	133.95
3.05176e-05	2.91214	2.58215	3.70339	3.3626	6.46041	6.81157	65.4522	53.2211	73.0072	60.1689	60.3354	63.9225	121.809	129.653	136.363	152.699	139.148	142.4	108.252	114.296	128.073	137.458	99.5308	113.761	140.138	138.568	171.847	175.599	135.685	129.116	182.554	169.752	228.699	213.439	172.689	172.798	119.046	152.126	180.492	128.159	135.839
1.52588e-05	3.22152	3.74554	3.68161	4.48276	7.20005	6.33226	60.4259	58.7915	77.2897	79.3259	75.486	79.0416	124.172	140.571	177.321	184.194	180.452	174.692	99.3304	99.2836	116.371	119.133	92.1895	97.4325	138.352	133.764	164.072	174.168	127.952	133.984	153.407	170.697	204.36	206.064	177.024	171.52	114.43	154.085	151.551	131.907	146.057
7.62939e-06	4.58339	5.17833	5.24647	6.58998	6.76191	7.53446	52.4152	56.3769	73.275	77.3862	69.406	66.3008	125.657	147.155	187.971	201.685	176.497	158.377	115.639	99.7443	132.376	119.995	101.894	110.834	146.783	144.705	164.332	177.282	133.323	145.379	193.545	218.004	253.691	253.599	185.755	166.116	134.626	174.497	152.91	132.877	146.384
3.8147e-06	4.38391	4.73788	5.2772	5.96006	6.40578	6.63755	45.0988	54.9158	60.4668	78.2631	71.3441	71.9518	133.121	146.997	188.74	194.18	173.165	157.952	117.598	107.327	134.343	131.579	91.9584	92.6909	130.935	136.496	174.684	174.058	137.662	140.295	190.174	216.747	257.234	251.037	193.394	168.59	130.1	172.192	180.804	124.537	137.34
1.90735e-06	4.49849	4.55241	5.29866	5.79038	6.12216	5.74935	53.8943	54.1783	72.9294	76.6879	66.6266	60.8097	116.963	128.414	194.442	208.142	166.942	162.987	124.822	114.961	141.932	143.2	89.7377	98.807	149.053	148.88	154.886	158.844	117.178	132.599	160.255	187.115	209.554	219.914	178.154	162.312	131.122	176.318	194.994	130.45	149.086
9.54e-07	5.49662	4.40387	6.39189	5.38959	6.24163	5.87313	52.1563	52.4239	71.7587	76.2275	73.1421	65.106	127.395	133.36	193.591	188.472	173.698	159.514	126.712	112.014	145.647	133.422	107.092	96.1072	152.124	136.997	165.515	160.052	145.229	120.099	195.038	198.827	259.653	227.387	187.178	149.869	130.01	177.227	170.779	137.968	158.684
0	3.6764	4.22499	4.17012	5.25832	6.07608	5.86093	50.8063	40.4423	67.9504	59.6769	76.6095	67.1218	114.27	122.473	199.901	205.755	174.098	152.385	128.778	114.744	139.056	138.378	113.878	99.3143	161.348	155.714	154.526	144.305	143.816	126.828	230.948	232.413	293.797	260.616	187.771	171.091	146.766	193.845	197.033	138.671	154.117

## Sheet: Fig3c
Time (h)	pCHX50	pCHX50	pCHX50	pCHX50	pCHX50	pCHX50	pCHX50	pCHX50	pCHX50	pCHX50	pCHX50	pCHX90	pCHX90	pCHX90	pCHX90	pCHX90	pCHX90	pCHX90	pCHX90	pCHX90	pCHX90	pCHX90	pCHX90	pCHX178	pCHX178	pCHX178	pCHX178	pCHX178	pCHX178	pCHX178	pCHX178	pCHX178	pCHX178	pCHX178	pCHX185	pCHX185	pCHX185	pCHX185	pCHX185	pCHX185	pCHX185	pCHX130	pCHX130	pCHX130	pCHX130	pCHX130	pCHX130	pCHX130	pCHX130
0	3002.35	2137.41	2749.57	2975.74	2809.58	2476.52	4233.28	4748.8	3984.82	1000.25	4203.95	1867.95	1747.53	1867.95	2556.27	2514.17	2610.16	3112.81	4121.8	3225.15	1314.88	1799.42	1285.21	1976.14	2545.55	1729.47	3078.78	5145.73	3475	2625.32	3156.73	2711.97	1133.76	1144.04	1853.74	2891.12	2541.09	3403.72	2863.52	3629.45	2987.01	1902.27	1897.73	1947.61	3112.82	3017.14	3064.01	4027.98	4320.39
0.166284	2632.36	2071.83	2812.9	2952.93	2777.23	2470.25	4043.92	4656.87	3911.82	993.543	3959.97	1840.91	1674.92	1840.91	2554.29	2534.09	2612.69	3100.88	4057.61	3196.53	1290.44	1785.48	1285.99	2129.24	2428.36	1728.51	3066.91	4823.78	3563.36	2609.74	3056.32	2725.51	1139.8	1159.37	1818.26	2937.6	2511.76	3367.86	2989.57	3572.7	2971.49	1870.65	1910.35	1924.26	3108.62	3008.94	3044.36	3919.06	4193.68
0.332977	2788.73	2016.23	2655.72	3001.23	2829.25	2497.48	4028.69	4647.27	3802.46	989.653	3692.88	1808.5	1647.04	1808.5	2591.51	2546.6	2683.49	3101.86	3985.84	3157.61	1270.99	1768.37	1268.15	2154.9	2405.14	1786.72	2952.91	4682.86	3365.75	2859.14	3029.59	2774.37	1138.31	1144.02	1797.6	2827.67	2522.12	3330.15	2952.12	3503.2	2959.61	1867.51	1939.11	1902.02	3129.04	3029.19	3047.29	3804.37	4083.26
0.499637	2704.75	1949.46	2588.71	3050.16	2835.55	2569.27	3902.06	4516.83	3770.67	985.536	3544.25	1811.58	1623	1811.58	2690.76	2588.25	2713.71	3118.07	3923.94	3145.52	1261.04	1744.7	1238.58	2300.57	2427.34	1754.41	2954.77	4590.95	3366.81	2977.47	2979.91	2738.45	1124.25	1140.87	1819.63	2726.97	2612.19	3321.56	2909.14	3502.65	2954.91	1850.99	1863.41	1889.89	3189.04	3061.17	3081.4	3749.7	4010.03
0.666357	2836.02	1908.05	2501.77	3018.68	2852.07	2602.95	3815.3	4765.59	3680.16	978.058	3452.71	1797.92	1578.62	1797.92	2757.97	2626.93	2698.83	3081.17	3851.53	3120.2	1254.15	1735.85	1229.68	2030.89	2299.46	1739.96	2931.78	4485.45	3201.41	3044.5	3005.33	2741.67	1124.29	1132.73	1744.68	2791.47	2656.85	3404.85	2878.8	3451.17	2928.31	1859.8	1902.89	1889.82	3261.56	3091.88	3114.07	3653.07	3918.02
0.832994	2737.92	1935.36	2418.11	3040.46	2837.42	2585.03	3662.13	5835.31	3604.14	978.213	3432.81	1773.33	1581.77	1773.33	2683.17	2676.33	2774.6	3102.77	3806.03	3104.3	1273.18	1731.92	1246.91	2062.38	2245.46	1735.58	2904.23	4595.51	3179.28	3089.94	3112.62	2767.47	1121.92	1112.53	1720.93	2779.18	2741.96	3476.37	2973.72	3409.91	2916.8	1849.65	1899.85	1907.28	3338.43	3143.56	3135.82	3604.27	3837.92
0.999669	2580.75	2123.03	2365.21	2979.38	2823.49	2598.09	3547.59	5790.55	3530.62	978.475	3326.45	1762.06	1579.87	1762.06	2705.58	2691.78	2819.5	3153.5	3765.31	3080.49	1235.94	1715.64	1223.97	1960.47	2275.48	1714.37	2869.78	4277.72	3147.34	3094.19	3154.97	2819.42	1116.34	1110.73	1743.8	2721.04	2723.14	3478.84	2999.1	3344.23	2911.16	1850.42	1874.09	1911.58	3323.13	3203.56	3179.36	3537.67	3757.5
1.16636	2540.49	2050.23	2470.6	2920.5	2832.5	2573.64	3555.45	4908.15	3482.62	975.591	3152.71	1824.5	1588.07	1824.5	2702.38	2687.29	2808.41	3058.79	3691.86	3065.34	1225.04	1891.82	1238.36	2043.32	2321.63	1740.38	2844.68	4379.48	3124.65	3110.31	3206.36	2874.07	1121.54	1109.88	1749.84	2600.27	2780.39	3571.38	3082.99	3344.5	2889.66	1847.08	1867.48	1879.42	3287.15	3234.13	3218.98	3524.42	3729.56
1.33302	2582.88	1977.6	2315.7	2994.9	2802.62	2592.36	3444.01	4758.07	3441.84	970.629	3072.76	1714.78	1552.57	1714.78	2714.99	2642.4	2802.43	3034.81	3650.39	3024.72	1213.45	1691.72	1211.7	1932.35	2176.36	1736.7	2817.18	4116.31	3091.83	3016.94	3215.13	2946.86	1125.32	1109.75	1735.56	2583.05	2725.82	3653.69	3040.11	3309.25	2689.5	1825.88	1877.72	1874.66	3285.77	3213.56	3213.1	3490.58	3667.38
1.49972	2628.8	2024.73	2312.48	3016.96	2816.04	2570.39	3404.18	4685.38	3391.3	966.709	3168	1761.07	1549.2	1761.07	2728.14	2642.36	2800.35	3034.28	3658.92	3006.3	1210.12	2094.46	1263.83	1956.02	2166.89	1705.96	2800.4	4074.36	3066.4	3045.23	3142.51	2987.67	1115.41	1101.79	1728.85	2505.82	2763.16	3541.07	3116.37	3247.59	2861.13	1800.98	1886.19	1884.25	3233.52	3220.41	3205.65	3454.69	3671.98
1.66638	2615.52	2023.26	2884.03	2973.09	2823.53	2586.89	3329.59	6102.3	3477.18	968.813	3022.2	1725.32	1548.38	1725.32	2700.94	2648.72	2773.58	3055.08	3912.26	3004.03	1236.09	2055.78	1233.87	1963.17	2111.95	1715.55	2744.45	4134.01	3127.36	2987.12	3076.27	2993.26	1103.79	1165.81	1855.7	2556.89	2717.23	3447.47	3021.12	3160.53	2213.7	1798.32	1867.02	1883.54	3237.5	3225.84	3196.19	3456.34	3665.73
1.83306	2482.21	1991.24	2783.85	3034.22	2818.34	2560.56	3268.72	6541.91	3372.19	966.743	2958.81	1703.28	1544.45	1703.28	2725.97	2658.36	2755.95	3041.62	4029.92	2989.05	1216.83	1814.12	1214.68	1922.51	2313.7	1711.9	2738.69	4010.52	3107.81	2977.82	3052.17	2995.38	1103.64	1152.06	1809.51	2494.51	2679.5	3461.08	3139.54	3221.75	2205.61	1793.29	1880.54	1891.36	3227.34	3210.95	3210.09	3431.73	3606.47
1.99973	2587.16	1957.26	2301.28	3002.83	2793.38	2583.88	3146.16	3962.08	3220.39	1010.62	2917.18	1686.09	1541.13	1686.09	2720.92	2661.2	2728.24	2982.84	3639.46	3024.55	1208.7	2049.86	1218.48	1894	2254.83	1734.15	2858.86	4144.46	2994.91	2983.52	3026.14	3004.1	1104.92	1092.02	1895.54	2382.49	2696.11	3391.26	3106.53	3003.67	2906.95	1783.96	1852.19	1876.06	3222.43	3213.34	3199.92	3550.54	3621.54
2.16641	2404.22	2002.89	2238.47	2957.67	2762.45	2574.67	3134.45	3989.46	3161.18	955.827	3840.17	1667.51	1522.93	1667.51	2755.36	2654.53	2754.46	2956.63	3639.05	3036.92	1209.8	1993.75	1222.23	2007.11	2214.08	1767	2828.63	4347.31	3043.58	2950.97	3124.33	2967.52	1098.03	1131.08	1746.7	2337.57	2696.35	3321.86	3103.13	3101.93	2896.64	1768.16	1844.3	1876.46	3196.74	3200.23	3192.47	3530.71	3636.99
2.33309	2324.58	1992.84	2209.89	3047.31	2773.74	2557.84	3134	3885.18	3209.68	955.414	3800.14	1622.92	1552.39	1622.92	2746.49	2651.11	2779.74	2968.8	3553.58	3016.34	1199.76	2001.36	1186.13	2084.06	2232.17	1750.91	2816.61	4351.72	3004.36	2979.72	3083.24	2946.2	1092.32	1122.75	1806.67	2350.22	2675.29	3304.11	3012.98	3097.84	2897.8	1759.63	1873.29	1865.91	3204.17	3193.49	3188.78	3494.77	3594.01
2.49979	2362.81	2066.63	2536.79	2967.89	2789.46	2590.7	3123.85	3984.65	3220.74	958.918	3719.71	1599.31	1581.8	1599.31	2750.71	2642.08	2795.46	2913.24	3581.04	3024.32	1196.28	1973.43	1197.55	2040.27	2183	1741.47	2828.66	4076.76	2996.18	3004.46	3006.72	2947.08	1095.49	1102.13	1726.57	2294.59	2658.15	3254.61	3240.69	3027.72	2891.44	1794.05	1885.02	1896.73	3196.95	3187.91	3195.58	3476.65	3603.56
2.66643	2578.55	1981.07	2136.1	3084.6	2787.28	2557.3	3128.74	3893.38	3230.85	969.1	3627.95	1589.33	1579.15	1589.33	2738.18	2682.09	2765.48	2915.98	3478.79	3017.22	1210.45	1942.8	1199.75	2044.29	2084.74	1716.11	2830.78	4302.91	3031.36	3015.91	2983.45	2939.79	1087.88	1096.99	1849.39	2298.78	2713.3	3234.62	3181.49	2986.28	2885.3	1801.11	1881.93	1877.96	3199.97	3196.81	3166.39	3474.51	3595.04
2.83312	2479.16	2088.63	2633.79	3092.51	2785.53	2569.87	3114.06	3927.78	3217.02	966.865	3662.62	1584.72	1574.23	1584.72	2702.87	2677.15	2785.82	2922.97	3510.8	3000.1	1178.43	1903.31	1195.34	2037.69	2051.3	1711.71	2845.15	4299.74	3012.08	2977	3086.99	2932.22	1089.97	1105.09	1777.35	2339.09	2661.08	3198.28	3499.24	3018.02	2877.94	1788.22	1892.5	1877.1	3207.65	3168.72	3169.15	3477.61	3558.88
2.99979	2666	2154.51	2705.66	3073.05	2772.2	2545.35	3111.22	3911.88	3134.95	1017.19	3697	1579.24	1573.25	1579.24	2733.7	2622.71	2721.04	2916.18	3435.94	3001.31	1168.23	1863.91	1186.24	1945.01	2241.76	1695.74	2846.99	4297.16	3009.21	2926.73	3047.89	2891.51	1085.1	1080.75	1760.22	2353.83	2665.96	3116.25	3428.55	3012.03	2876.19	1789.92	1897.95	1865.07	3219.02	3178.19	3186.91	3463.55	3567.77
3.16647	2465.08	1988.7	2733.46	3003.19	2757.38	2551.56	3120.74	3983.25	3115.8	960.973	3776.98	1573.75	1560.49	1573.75	2733.39	2632.25	2739.07	2919.83	3281.2	3004.41	1163.46	1890.14	1188.43	2097.27	2231.64	1740.44	2854.15	4005.51	2950.78	2942.02	2941.59	2881.49	1081.24	1083.1	1735.28	2315.17	2609.77	3072.99	3161.15	2972.45	2862.92	1794.25	1916.66	1875.9	3187.42	3166.51	3171.56	3473.59	3597.22
3.33315	2644.54	2094.57	2699.29	2941.31	2757.9	2550.73	3104.89	4088.87	3105.21	955.46	3776.79	1568.51	1564.48	1568.51	2733.08	2635.39	2736.76	2880.76	3198.49	2989.18	1153.87	1865.11	1182.78	2083.94	2132.54	1677.7	2852.08	4361.81	3018.57	2905.23	2957.26	2847.03	1076.41	1079.2	1704.21	2341.9	2569.81	3026.82	3255.2	2974.87	2864.9	1779.68	1897.2	1867.94	3177.48	3188.68	3170.99	3448.59	3589.57
3.49983	2612.06	2106.26	2621.5	2963.91	2729.81	2546.85	3088.99	3971.45	3133.84	955.46	3571	1554.65	1638.12	1554.65	2744.91	2639.81	2696.78	2924.37	3212.15	2996.94	1162.15	1920.74	1184.41	2027.15	2141.21	1662.31	2870.76	3987.37	2956.77	2897.01	2987.04	2907.79	1085.58	1067.66	1752	2352	2578.84	3133.69	3131.76	3018.64	2838.48	1777.16	1896.55	1867.07	3182.73	3171.86	3149.09	3458.1	3552.2
3.66651	2811.99	2006.88	2387.69	2908.43	2724.15	2525.98	3082.82	4003.3	3036.65	957.144	3526.53	1560.86	1540.3	1560.86	2727.56	2624.2	2744.84	2880.56	3167.29	2977.3	1189.58	1881.3	1184.5	1918.53	2122.61	1658.39	2845.89	4239.82	2969.95	2866.14	2953.33	2907.63	1092.42	1053.64	1753.7	2314.1	2670.65	3065.63	3136.23	2972.26	2826.38	1780.95	1904.8	1830.7	3173.8	3154.22	3175.82	3420.91	3576.73
3.83318	2584.58	2245.44	2491.53	2887.22	2708.2	2535.5	3071.96	3996.79	3109.56	1008.85	3454.52	1563.98	1564.72	1563.98	2699.95	2599.95	2730.97	2873.06	3150.11	3014.8	1157.85	1857.11	1149.63	1931.53	2199.8	1646.35	2805.74	4346.05	2906.29	2873.46	2967.56	2905.23	1082.65	1074.69	1752.23	2339.77	2671.47	3122.17	3119.2	2970.16	2842.79	1769.54	1895.58	1841.97	3170.11	3145.36	3143.78	3409	3552.45
3.99987	2532.13	2158.37	2600.24	2951.08	2703	2611.85	3062.17	3952.76	2976.99	956.08	3486.89	1550.7	1544.15	1550.7	2696.48	2622.65	2752.27	2871.76	3227.92	3022.52	1157.91	1849.68	1154.92	1990.39	2012.9	1651.89	2838.7	4008.27	2908.13	2858.62	2994.4	2874.65	1084.78	1068.15	1760.34	2322.73	2663.76	3124.57	3286.22	2965.07	2841.57	1765.36	1884.85	1834.56	3190.55	3155.8	3131.61	3422.37	3557.36
4.16656	2551.55	1990.39	2623.54	2855.83	2717.66	2538.65	3058.91	4012.4	3042.9	954.061	3374.38	1509.74	1532.99	1509.74	2700.68	2669.41	2727.21	2882.78	3198.91	2984.08	1167.9	1852.28	1146.09	2044.36	2028.1	1640.28	2852.48	3933.45	2974.52	2834.72	2953	2907.51	1071.38	1057.04	1981.49	2304.69	2683.46	3088.7	3090.03	3018.3	2829.97	1761.07	1880.9	1833.64	3159.23	3152.48	3131.46	3418.66	3554.94
4.33321	2634.02	1702.79	2633.28	2866.25	2728.68	2536.97	3105.48	4179.7	3074.02	959.648	3416.88	1511.48	1550.18	1511.48	2691.99	2611.52	2739.29	2929.82	3197.22	2996.27	1133.07	1868.36	1149.7	1953.45	1999.47	1653.01	2834.07	4023.06	3005.64	2828.33	2894.46	2859.13	1078.6	1075.27	1753.22	2305.41	2613.65	3082.37	2983.33	2972.05	2838.69	1735.73	1829.47	1851.73	3175.71	3146.67	3127.74	3427.61	3551.21
4.49989	2579.88	1603.14	2534.34	2846.32	2729.83	2527.3	3051.3	4117.25	3101.92	953.982	3409.24	1541.26	1547.5	1541.26	2717.07	2569.36	2742.11	2866.56	3179.35	2987.68	1130.23	1846.72	1178.75	1886.62	2017.33	1650.94	2818.58	4084.95	2954.81	2784.43	2876.28	2837.53	1075.39	1082.96	1753.44	2269.22	2632.38	2909.24	3018.47	2939.16	2823.43	1771.49	1833.41	1824.37	3168.29	3132.45	3150.86	3442.17	3582.63
4.66655	2636.86	1563.22	2518.48	2782.19	2698.28	2496.63	3084.39	4093.51	3074.42	960.986	3434.52	1525.3	1552.05	1525.3	2691.32	2603.17	2739.82	2846.51	3174.4	3003.58	1128.36	1849.66	1136.44	2036.83	2028.24	1643.95	2800.57	3994.05	3000.63	2816.39	2865.82	2839.89	1076.82	1083.51	1948.36	2276.89	2637.97	2935.94	2993.42	2980.84	2823.56	1753.89	1855.85	1839.44	3160.34	3124.26	3133.02	3434.5	3569.51
4.83327	2622.83	1575.07	2488.57	2813.18	2660.88	2456.29	3062.55	4107.36	3121.89	955.229	3304.43	1503.49	1540.42	1503.49	2689.81	2625.4	2745.08	3070.17	3145.23	2988.9	1132.3	1806.48	1139.37	2038.82	2036.69	1679.52	2817.44	4123.33	3005.72	2773.6	2870.32	2826.21	1079.36	1071.57	1954.04	2287.1	2643.78	2878.02	3070.7	2969.77	2865.04	1759.05	1874.91	1814.94	3150.28	3123.1	3128.91	3410.47	3548.07
4.99991	2577.32	1574.17	2535.67	2787.83	2714.83	2509.81	3051.92	4022.54	3143.87	952.356	3251.77	1496.48	1530.67	1496.48	2691.91	2589.57	2730.19	2966.46	3106.5	2980.35	1130.11	1807.17	1200.15	1976.5	2040.48	1644.78	2815.47	4245.2	2943.35	2763.49	2885.97	2840.31	1075.62	1069.8	1949.41	2287.35	2695.01	2807.25	3031.67	3023.51	2833.82	1739.32	1830.94	1844.37	3161.53	3108.32	3118.48	3408.33	3531.94
5.16658	2594.21	1601.76	2514.73	2871.16	2678.56	2498.33	3079.32	4061.21	3090.97	949.76	3230.27	1344.2	1582.28	1344.2	2687.75	2594.56	2769.82	2877.32	3103.13	2955.37	1164.32	1789.62	1200.14	2261.9	2059.78	1652	2793.5	4167.8	2950.22	2825.78	2885.55	2853.8	1081.68	1068.92	1947.47	2321.51	2682.23	2900.89	3012.88	3009.15	2833.51	1740.9	1858.49	1843.09	3143.16	3095.08	3100.79	3411.43	3510.25
5.33327	2542.94	1594.35	2121.38	2851.06	2704.04	2491.88	3046.69	4160.95	3106.83	947.862	3184.21	1488.59	1576.09	1488.59	2658.12	2582.26	2732.7	2937.62	3167.94	2983.74	1150.81	1774.24	1148.18	2284.23	2164.83	1643.38	2811.28	4137.43	2894.51	2752.63	2870.96	2881.48	1086.73	1052.49	1764.14	2339.82	2678.49	2849.51	3043.45	2946.8	2821.3	1750.4	1828.75	1831.68	3151.61	3083.93	3119.45	3427.15	3507.57
5.49995	2500.84	1596.79	2165.28	2813.9	2694.46	2473.79	3047.12	4306.43	3030.96	1009.18	3225.29	1523.48	1496	1523.48	2668.45	2605.44	2751.88	2940.04	3111.75	2986.54	1145.06	1769.98	1190.9	2233.36	2000.18	1675.44	2806.6	4082.11	2989.67	2749.65	2877.42	2892.85	1082.04	1044.74	1744.77	2296.55	2629.25	2931.42	3155.36	2954	2808.6	1728.66	1832.24	1824.12	3133.56	3082.06	3120.15	3409.34	3515.36
5.66662	2581.93	1563.96	2537.96	2900.08	2714.73	2587.64	3077.73	4037.05	3073.53	1007.58	3280.23	1564.19	1533.94	1564.19	2665.64	2644.38	2751.02	2961.84	3096.94	2959.79	1146.75	1767.81	1181.94	2681.86	1930.74	1680.71	2764.58	4023.36	2920.46	2734.08	2976.59	2878.67	1079.05	1042.26	1742.39	2205.41	2670.26	2919.38	3035.83	2957.09	2840	1744.18	1843.81	1800.02	3141.25	3087.77	3114.04	3401.49	3504.56
5.83329	2563.95	1563.33	2117.86	2925.42	2766.67	2551.7	2982.14	4047.94	2988.22	946.725	3137.63	1564.54	1537.94	1564.54	2693.08	2660.06	2738.63	2927.55	3091.44	2955.36	1132.9	1731.31	1173.58	2151.47	1940.43	1679.11	2771.94	3890.93	2872.09	2714.81	2966.22	2874.16	1088.1	1036.86	1740.07	2107.18	2656.1	2897.37	3081.74	2948.1	2715.39	1757.82	1843.26	1794.18	3137.27	3106.44	3106.58	3419.61	3510.11
5.99998	2485.15	1589.4	2507.81	2834.67	2678.32	2566.96	3026.17	3956.76	2992.52	946.257	5044.91	1567	1491.57	1567	2676.34	2660.55	2746.14	2909.88	3048.61	2968.76	1150.21	1747.23	1168.75	2089.36	1935.5	1674.04	2755.99	3934.82	2932.55	2749.52	2918.03	2871.14	1076.81	1038.79	1748.57	2055.78	2668.69	2898.59	2973.82	2974.27	2841.87	1759.43	1799.37	1789.13	3147.51	3078.32	3108.82	3413.24	3503.54
6.16669	2571.59	1599.99	2095.12	2800.71	2666.42	2569.97	3017.4	4178.57	2977.68	948.383	4940.11	1568.05	1518.74	1568.05	2698.17	2577.6	2748.17	2958.31	3044.63	2974.51	1166.72	1763.63	1171.94	2470.55	1889.49	1676.42	2754.91	3869.08	3027.53	2738.25	2926.65	2922.31	1068	1045.63	1955.05	2023.47	2605.7	2939.76	3012.29	2948.54	2793.11	1753.29	1821.65	1779.14	3121.82	3070.21	3111.87	3435.15	3516.25
6.33331	2632.45	1556.27	2086.29	2800.97	2645.02	2572.74	2957.06	3946.79	2981.09	946.14	2880.49	1533.46	1526.48	1533.46	2716.72	2591.21	2772.44	2901.94	3067.65	2964.42	1255.85	1730.65	1182.64	2017.87	1881.57	1670.88	2776.46	3853.34	2878.9	2740.15	2927.81	2916.25	1052.47	1044.46	1936.86	1983.07	2659.22	2974.72	2966.77	2940.77	2824.96	1746.99	1817.19	1787.93	3123.12	3077.45	3090.29	3413.81	3478.1
6.5	2618.29	1586.46	2363.99	2785.07	2712.78	2558.84	3003.44	4004.52	2958.42	1005.9	2930.32	1486.47	1533.77	1486.47	2660.41	2611.75	2762.44	2913.66	3003.16	2961.99	1268.87	1742.84	1201.46	1960.44	1890.85	1641.27	2757.92	3856.54	2966.54	2708.42	2920.03	2922.33	1058.49	1044.97	1748.35	1991.66	2716	2900.17	2932.44	2928.66	2695.65	1742.21	1819.34	1784.7	3135.29	3068.52	3090.81	3389.18	3476.96
6.66667	2622.12	1546.36	2089.02	2710.8	2726.77	2553.19	3023.89	4346.57	2971.36	944.301	2850.59	1469.34	1540.86	1469.34	2651.61	2657.56	2692.81	2903.67	2972.64	2963.65	1272.85	1719.93	1194.67	1959.18	1769.07	1642.52	2751.53	3933.94	2951.65	2691.75	2887.98	2928.35	1054.92	1042.08	1952.74	1976.6	2602.14	2842.56	3014.36	2924.4	2815.89	1746.06	1828.61	1791.18	3127.18	3066.24	3091.01	3403.87	3474.22
6.83338	2624.75	1608.87	2345.49	2818.1	2654.15	2545.97	2940.02	4098.07	2958.89	943.308	4780.38	1530.45	1542.52	1530.45	2647.97	2565.5	2744.86	2905.9	2983	2965.53	1266.27	1748.72	1192.74	1896.09	1787.27	1650.54	2784.44	4126.11	2953.77	2685.47	2929.12	2931.68	1062.29	1024.57	1993.95	1983.9	2643.42	2899.69	3112.81	2920.56	2681.4	1747.19	1843.59	1769.97	3113.64	3070.23	3095.12	3391.32	3511.08
7.00002	2505.29	1607.63	2091.38	2771.91	2635.61	2517.1	2940.81	4032.17	2950.9	937.489	4631.09	1491.95	1545.25	1491.95	2654.15	2573.76	2738.09	2903.62	2999.9	2963.25	1266.16	1720.79	1184.81	1818.88	1927.34	1652.89	2767.01	4002.11	2960.08	2661.66	2873.94	2920.75	1067.15	1043.52	1761.12	1973.46	2686.93	2857.36	3050.17	2967.87	2915.81	1732.75	1828.34	1763.12	3107.22	3043.55	3071.29	3418.06	3477.72
7.16672	2639.42	1548.23	2361.64	2761.48	2626.96	2577.76	2941.83	3967.35	2980.03	983.494	4692.6	1489.98	1538.81	1489.98	2643.11	2566.9	2714.14	2979.53	2954.84	2938.84	1250.37	1704.81	1132.55	1760.85	1896.69	1633.13	2759.27	3915.52	2938.13	2675.56	2920.48	2918.69	1059.28	1028.86	1745.63	1981.51	2697.5	2860.41	2911.32	2964.09	2750.42	1753.7	1830.81	1772.05	3108.82	3046.55	3064.47	3413.1	3468.33
7.33338	2658.83	1587.6	2039.96	2746.84	2710.72	2566.42	2919.01	4080.07	2954.16	980.883	4599.51	1497.53	1554.75	1497.53	2668.22	2562.76	2719.6	2924.14	2975.97	2939.69	1242.2	1716.29	1140.03	1736.74	1909.51	1633.4	2770.68	3931.95	2951.61	2669.98	2881.46	2931.47	1046.8	1027.95	1787.68	1986.42	2688.5	2858.44	2898.85	2960.04	2920.18	1729.53	1800.79	1758.55	3105.8	3067.23	3072.3	3407.29	3444.85
7.50009	2750.61	1582.96	1991.57	2726.47	2717.66	2190.58	2954.31	4027.63	2935.34	979.782	4714.33	1475.7	1520.89	1475.7	2653.26	2566.68	2730.85	2933.37	2983.36	2947.26	1226.96	1687.47	1131.27	1714.36	1917.56	1631.9	2790.97	4052	2957.39	2622.68	2836.88	2922.37	1054.28	1033.99	1808.91	1976.82	2629.34	2879.75	2895.64	2951.37	2911.22	1727.51	1814.8	1767.11	3102.42	3036.36	3070.36	3374.46	3443.77
7.66672	2582.68	1533.55	2013.28	2799.32	2831.62	2205.96	2948.9	4008.93	2922.62	982.68	4522.27	1471.33	1578.23	1471.33	2656.51	2557.16	2719.07	2964.55	3023.93	2946.78	1222.77	1643.23	1151.71	1695.96	1885.6	1634.63	2790.25	4042.76	2950.78	2625.58	2893.94	2924.06	1054.63	1041.47	2021.68	2029.26	2634.44	2848.27	2973.23	2996.43	2872.9	1736.39	1800.77	1776.61	3108.74	3042.03	3078.77	3349.33	3438.92
7.83341	2641.82	1532.41	2012.79	2666.92	2726.22	2187.12	2950.3	4074.55	2916.24	991.582	4563.66	1479.36	1566.03	1479.36	2611.28	2630.01	2706.91	2936.81	3014.69	2939.26	1208.56	1644.96	1151.12	1655.36	1934.36	1642.89	2793.14	4042.85	2940.88	2633	2799.3	2907.66	1048.05	1026.09	2020.4	1991.19	2567.76	2860.2	2967.43	2968.7	2903.65	1729.57	1796.55	1760.26	3081.58	3033.27	3059.96	3353.76	3456.39
8.00009	2561.43	1534.73	2324.55	2766.99	2745.47	2187.48	2942.33	3952.41	2908.4	982.237	4399.87	1479.07	1531.99	1479.07	2619.18	2578.58	2751.87	2923.23	3003.23	2920.56	1209.29	1646.91	1183.24	1610.91	2021.08	1640.05	2785.22	4074.14	2925	2644.23	2747.73	2865.61	1042.67	1025.87	1918.79	1964.7	2567.73	2861.25	2885.65	2955.22	2867.5	1727.9	1820.13	1745.01	3086.36	3040.78	3073.86	3352.51	3422.26
8.1668	2624.92	1531.98	2000.26	2777.94	2758.77	2168.65	2891.42	4070.56	2891.99	979.68	4359.8	1302.59	1518.54	1302.59	2595.36	2559	2684.52	2882.66	3012.67	2939.02	1189.9	1652.71	1135.84	1596.75	1968.56	1655.73	2761.63	4195.95	2945.69	2630.95	2825.82	2897.24	1036.8	1023.14	1922.72	1932.03	2584.6	2836.61	2892.06	2988.49	2846.49	1720.85	1803.42	1744.89	3066.37	3019.45	3050.97	3345.92	3391.22
8.33343	2597.93	1562.58	2028.39	2644.67	2685.68	2172.63	2958.4	4140.3	2871.13	964.253	4346.05	1316.81	1560.17	1316.81	2610.75	2625.36	2800.6	2935.92	3035.45	2935.66	1197.03	1655.89	1147.88	1607.7	2002.67	1647.01	2782.19	4209.72	2947.95	2596.27	2746.37	2892.06	1049.27	1021.11	1911.59	1910.28	2557.95	2798.48	2911.38	2973.49	2958.9	1745.32	1788.85	1757.63	3076.52	3019.42	3059.61	3352.48	3412.72
8.50012	2591.9	1527.05	1991.05	2641.91	2680.75	2533.37	2909.22	4151.62	2870.54	971.608	4344.74	1315.19	1564.76	1315.19	2611.33	2609.03	2793.18	2933.53	2995.06	2939.65	1183.73	1625.48	1138.3	1611	1875.82	1638.08	2752.49	4163.18	3062.62	2590.49	2743.67	2851.7	1043.07	1021.74	1899.25	1897.9	2541.37	2874.78	2918.92	2978.7	2882.44	1721.65	1781.47	1764.2	3063.11	3013.21	3052.83	3323.61	3436.9
8.66679	2502.52	1529.15	2014.93	2675.46	2675.16	2542.15	2865.39	4085.23	2849.69	928.899	4360.92	1313.73	1501.87	1313.73	2597.51	2554.27	2751.49	2904.48	2972.97	2933.95	1172.88	1633.31	1123.59	1586.01	1863.61	1620.76	2792		3072.04	2578.36	2729.57	2896.93	1037.29	1016.45	1904.96	1905.24	2446.97	2794.35	2913.97	2962.18	2870.31	1724.32	1817.09	1766.24	3047.06	2991.89	3045.97	3313.47	3412.47
8.8335	2533.38	1561.71	2331.71	2721.09	2803.2	2440.08	2892.34	4138.87	2848.08	968.205	4231.49	1337.48	1524.49	1337.48	2592.92	2538.85	2758.7	2929.63	2950.55	2920.72	1180.61	1622.36	1169.58	1584.65	1875.46	1606.3	2726.88		3071.86	2629.32	2724.72	2885.34	1035.15	1014.95	1927.81	1903.74	2443.53	2800.43	2885.11	2968.94	2875.33	1726.63	1825.34	1752.76	3054.14	3004.44	3058.78	3334.47	3419.2
9.00014	2488.23	1526.18	1991.41	2814.32	2818.59	2470.07	2933.84	4220.4	2847.64	928.515	4170.7	1416.11	1560.28	1416.11	2531.76	2537.81	2757.27	2894.56	2977.2	2912.19	1174.52	1902.76	1160.74	1560.13	1741.21	1602.65	2717.45		3041.09	2603.77	2713.61	2848.02	1038.25	1012.61	1893.4	1873.48	2436.76	2829.54	2886.21	2963.84	2838.21	1728.18	1802.85	1734.78	3065.14	3003.96	3050.97	3352.99	3398.27
9.16681	2510.48	1512.57	2257.7	2618.83	2816.15	2504.71	2838.02	4067.83	2878.11	929.614	4153.25	1297.56	1509.15	1297.56	2567.07	2525.83	2742.35	2954.99	2999.35	2940.6	1173.13	1596.16	1149.36	1562.15	1715.15	1622.62	2693.26		3066.7	2593.47	2712.61	2851.1	1034.19	1009.6	1726.21	1881.67	2461.12	2815.75	2877.99	2954.67	2930.75	1740.87	1800.05	1705.42	3049.78	2996.37	3041.36	3347.04	3434
9.33349	2559.36	1548.9	1933.15	2667.19	2816.15	2472.28	2874.71	4086.41	2858.78	969.988	4213.48	1294.48	1555.52	1294.48	2549.41	2561.17	2747.02	2931.44	2998.6	2955.74	1176.7	1888.46	1194.2		1691.97	1613.73	2694.27		3057.67	2537.98	2700.84	2843.79	1037.15	1020.95	1716.04	1785	2447.62	2813.81	2807.44	2948.65	2860.93	1728.63	1810.78	1721.85	3046.85	2982	3044.22	3344.07	3408.13
9.50017	2538.57	1549.78	1924.13	2671.29	3136.94	2501.15	2774.68	3933.46	2869.03	973.57	4163.14	1285.15	1526.93	1285.15	2547.31	2567.29	2761.61	2879	3008.51	2941.56	1191.58	1599.31	1179.39		1654.12	1651.06	2679.14		3044.91	2558.9	2685.92	2841.09	1029.38	1000.14	1745.21	1812.99	2441.33	2811.09	2811.25	2929.22	2858.89	1717.05	1810.22	1708.81	3055.3	2985.43	3041.43	3314.9	3356.22
9.66686	2536.09	1549.23	1908.82	2643.92	3121.78	2513.44	2839.29	4121.74	2880.68	928.088	4163.34	1271.36	1513.67	1271.36	2572.72	2559.93	2732.97	2995.08	2993.65	2938.82	1166.27	1581.16	1150.56		1636.3	1639.35	2693.98		3033.77	2545.73	2708.86	2878.02	1027.29	1008.17	1709.37	1858.68	2427.53	2791.7	2796.32	3016.42	2814.73	1728.66	1775.76	1699.18	3040.18	2997.07	3035.62	3322.23	3377.67
9.83352	2517.61	1546.22	1967.07	2601.31	2746.35	2458.96	2793.16	4030.54	2922.5	927.064	4063.73	1274.28	1500.51	1274.28	2642.27	2548.46	2769.55	3038.63	2984.41	2873.79	1166.73	1589.44	1143.55		1591.56	1609.2	2682.9		3043.48	2566.55	2751.2	2832.55	1030.41	1007.85	1888.01	1802.03	2727.71	2768.83	2811	2888.06	2807.27	1729.94	1769.86	1721.02	3032.62	2978.04	3039.87	3310.76	3417.8
10.0002	2501.47	1548.72	2209.28	2649.51	2980.14	2406.6	2832.2	3943.71	2871.78	926.958	4196.38	1281.53	1547.94	1281.53	2648.17	2560.09	2731.47	3016.98	2992.2	2904.74	1177.45	1585.93	1163.29		1608.55	1603.26	2673.31		3034.97	2534.31	2696.94	2827.76	1030.99	1013.47	1698.96	1771.78	2435.13	2804.74	2801.71	2880	2794.73	1730.82	1778.08	1698.7	3035.01	2975.37	3035.21	3290.82	3441.14
10.1669	2502.98	1553.01	1929.74	2589.76	2968.63	2414	2810.06	2822.01	2869.4	924.348	4008.53	1281.08	1552.31	1281.08	2582.24	2549.85	2735.55	3002.89	2998.03	2915.47	1184.01	1575.21	1159.06		1583.16	1615.87	2718.46		3040.71	2557.37	2693.16	2824.94	1020.64	1015.86	1716.79	1790.12	2574.6	2799.16	2748.15	2875.98	2837.61	1730.53	1771.66	1705.91	3035.86	2970.82	3022.59	3295.96	3439.98
10.3335	2506.2	1554.52	1906.91	2711.51	2740.8	2403.65	2792.23	2746.01	2864.63	926.682	3976.59	1273.82	1498.59	1273.82	2641.1	2553.28	2728.06	2943.52	2994.3	2878.55	1197.86	1592.02	1158.95		1654.5	1600.21	2690.18		3007.29	2575.13	2703.52	2867.81		1015.89	1705.61	1741.33	2588.88	2787.79	2723.58	2877.38	2833.75	1735.55	1771.63	1696.57	3029.38	2961.89	3011.03	3302.74	3433.14
10.5002	2451.12	1538.88	1898.16	2661.66	2728.92	2448.42	2778.49	2787.55	2859.09	971.961	3997.71	1263.07	1539.8	1263.07	2530.37	2545.36	2722.87	2958.15	2981.9	2881.92	1187.73	1595.3	1152.53		1579.31	1604.59	2739.09		2925.57	2548.97	2683.91	2869.38		1006.46	1703.58	1704.78	2430.41	2771.7	2778.45	2918.15	2829.01	1727.64	1751.41	1689.34	3013.55	2952.87	3028.48	3299.33	3440.13
10.6669	2538.42	1546.78	2140.35	2633.69	2949.72	2455.65	2768.31	2742.37	2836.87	925.833	3834.68	1270.4	1532.5	1270.4	2521.87	2534.19	2715.76	2968.79	2977.35	2860.56	1201.14	1614.57	1153.94		1552.98	1611.83	2747.12		2940.96	2549.25	2694.83	2859.92		1012.77	1902.58	1745.19	2421.39	2776.77	2718.42	2860.54	2893.17	1728.98	1764.45	1685.35	3014.06	2949.62	3020.39	3286.3	3394.78
10.8336	2358.3	1546.51	2152.21	2600.31	2716.13	2444.18	2809.28	2782.69	2837.04	925.624	3822.71	1272.06	1487.82	1272.06	2525.38	2548.24	2711.52	2945.76	2972.77	2848.4	1217.39	1569.92	1150.39		1527	1607.38	2732.2		2929.58	2537.94	2651.18	2864.99		1007.03	1690.67	1755.74	2423.13	2699.09	2799.1	2847.57	2825.62	1744.33	1750.95	1698.05	3005.63	2944.9	3012.68	3279.83	3382.27
11.0003	2460.25	1552.49	2140.48	2679.49	2975.25	2441.16	2813.28	2758.34	2807.06	920.682	3896.04	1261.05	1487.05	1261.05	2525.88	2533.53	2723.51	2978.49	2979.79	2852.77	1204.66	1580.14	1135.74		1507.63	1585.97	2686.22		2976.75	2545.8	2680.05	2865.11		998.299	1698.67	1760.92	2427.11	2761.71	2697.93	2868.89	2819.32	1726.1	1753.57	1675.4	3009.93	2963.83	3010.24	3277.44	3393.2
11.1669	2429.13	1561.02	2067.25	2681.48	2969.15	2483.56	2745.98	2792.76	2803.77	919.205	3780.44	1253.8	1489.1	1253.8	2516.92	2543.58	2738.77	2932.93	2990	2831.08	1213.93	1580.22	1141.6		1489.41	1601.33	2688.81		2907.62	2535.61	2644.04	2859.42		997.924	1892.1	1729.65	2424.35	2724.33	2703.08	2851.33	2772.64	1739.24	1755.49	1689.53	3007.29	2962.82	2997.67	3275.88	3391.04
11.3336	2403.78	1547.26	2061.33	2632.92	2925.56	2440.13	2791.35	2778.95	2789.74	921.509	3584.56	1253.24	1479.73	1253.24	2506.61	2530.28	2728.37	2976.16	2995.19	2872.16	1222.71	1557.65	1133.54		1517.25	1594.67	2679.92		2904.06	2674.47	2622.95	2862.71		1007.13	1888.81	1735.06	2430.05	2689.7	2728.3	2828.04	2808.8	1740.08	1757.16	1692.85	2984.68	2947.82	2994.41	3263.6	3397.15
11.5003	2319.88	1546.95	2146.69	2605.37	2886.96	2479.29	2783.66	2768.46	2798.1	921.301	3645.25	1258.8	1563.9	1258.8	2538.71	2525.88	2758.42	2970.76	2985.47	2865.25	1199.05	1548.51	1129.58		1659.99	1623.43	2702.48		2884.81	2547.29	2643.22	2851.3		1018.86	1700.27	1721.36	2448.47	2752.84	2687.16	2805.18	2770.55	1713.69	1764.09	1674.81	2988.65	2944.58	2996.3	3241.59	3360.98
11.667	2412.59	1535.17	2103.19	2607.74	2856.64	2421.53	2820.57	2830.01	2794.57	918.034	3531.65	1267.9	1521.16	1267.9	2512.16	2543.59	2735.76	2972.24	2975.24	2876.09	1188.26	1547.45	1128.12		1651.8	1628.86	2670.32		2884.03	2560.83	2652.78	2853.49		1009.1	1898.19	1750.31	2430.84	2672.1	2677.55	2820.86	2752.02	1737.09	1765.26	1666.72	2980.73	2945.47	2963.6	3239.49	3360.52
11.8336	2454.05	1540.64	2087.09	2583.95	2826.79	2475.99	2825.17	2836.92	2808.66	967.013	3736.95	1260.57	1520.39	1260.57	2514.68	2550.58	2734.85	2953.54	2978.98	2851.49	1193.87	1564.94	1142.34		1622.92	1613.51	2674.26		2891.99	2586	2599.6	2843.41		995.403	1872.11	1704.56	2419.45	2730.67	2677.73	2892.18	2796.35	1708.97	1745.22	1681.25	2984.3	2927.68	2969.48	3228.09	3378.76
12.0003	2426.68	1543.41	2098.47	2638.2	2840.17	2469.81	2844.59	2790.09	2865.2	920.089	3625.58	1245.68	1566.3	1245.68	2510.12	2522.43	2731.32	2925.28	2970.08	2841.73	1183.54	1575.74	1130.59		1610.58	1609.4	2669.46		2866.09	2566.23	2581.46	2852.19		996.795	1671.08	1704.9	2468.94	2723.64	2659.91	2882	2746.83	1714.09	1742.87	1673.21	2983.6	2926.95	2968.21	3225.82	3344.34
12.167	2413.24	1537.94	2085.31	2610.63	2719.84	2455.99	2833.8	2826.58	2852.66	919.227	3540.63	1252.37	1565.92	1252.37	2501.84	2498.18	2717.44	2896.41	3027.78	2850.89	1192.72	1582.31	1118.95		1663.56	1631.42	2657.14		2862.81	2860.75	2602.09	2828.64		1004.67	1690.6	1775.47	2374.46	2715.81	2648.27	2866.49	2753.65	1735.81	1726.74	1672.19	2978.06	2938.34	2974.19	3226.16	3372.95
12.3337	2445.89	1565.18	2138.53	2535.65	2713.97	2444.36	2835.59	2789.63	2847.77	918.578	3513.97	1249.73	1569.11	1249.73	2544.9	2541.72	2664.91	2900.05	2999.3	2846.21	1176.49	1565.09	1119.55		1678.11	1654.59	2661.63		2906.94	2558.24	2596.91	2841.88		996.105	1893.03	1768	2373.29	2708.76	2744.39	2858.75	2722.81	1737.45	1729.67	1669.81	2959.32	2925.81	2984.51	3228.27	3375.76
12.5004	2428.76	1579.66	2100.38	2563.8	2707.49	2457.4	2846.47	2786.03	2855.72	922.291	3417.27	1245.35	1566.4	1245.35	2503.92	2503.07	2691.47	2885.56	2995.78	2817.01	1165.18	1547.29	1114.07		1646.45	1634.62	2645.55		2805.91	2575.6	2586.97	2827.38		1002.53	1915.76		2451.35	2634.03	2637.13	2860.38	2787.85	1714.28	1744.1	1674.52	2961.08	2910.91	2971.16	3220.96	3343.2
12.667	2408.16	1548.23	2112.36	2594.96	2701.23	2445.84	2803.91	2778.99	2863.87	921.688	3502.3	1247.1	1557.95	1247.1	2506.97	2525.5	2691.81	2890.76	2955.45	2806.19	1163.77	1541.19	1129.18		1645.71	1613.24	2643.22		2835.78	2558.42	2557.45	2819.92		1001.15	1709.78		2464.37	2625.59	2632.6	2887.47	2776.64	1706.93	1745.94	1679.47	2957.35	2916.84	2977.47	3221.62	3381.6
12.8337	2411.13	1560.2	1839.97	2530.88	2826.35	2439.77	2804.66	2809.12	2853.61	926.219	3271.48	1243.34	1559.51	1243.34	2494.61	2516.01	2694.73	2910.26	2991.61	2822.17	1163.43	1523.03	1103.76		1633.68	1604.88	2617.29		2881.18	2589.18	2556.3	2836.35		990.253	1873.89		2541.54	2625.88	2637.24	2857.36	2733.29	1737.43	1746.32	1663.04	2944.32	2917.55	2960.17	3224.04	3342.45
13.0004	2411.38	1542.21	2054.78	2557.58	2681.33	2456.84	2739.45	2800.76	2854.88	923.469	3319.76	1235.62	1546.67	1235.62	2550.47	2497.21	2688.65	2847.05	2981.78	2741.23	1158.26	1514.91	1086.46		1674.75	1593.43	2583.84		2834.85	2574.7	2557.64	2807.73		999.215	1680		2449.56	2617.19	2623.29	2860.85	2752.63	1715.92	1728.06	1653.05	2933.05	2903.63	2952.78	3199.19	3361.29
13.1671	2385.83	1507.35	1802.39	2537.36	2690.63	2420.18	2798.81	2793.74	2837.02	922.395	3297.75	1245.05	1554.58	1245.05	2549.43	2497.27	2696.02	2889.89	2975.64	2768.44	1156.01	1507.78	1140.99		1681.47	1593.53	2639.71		2891.75	2580.08	2562.61	2839.89		991.671	1662.83		2462.3	2610.07	2616.96	2848.09	2670.42	1711.66	1730.2	1666.94	2950.98	2909.47	2959.27	3228.73	3323.15
13.3337	2369.03	1524.11	2040.31	2534.87	2686.11	2432.59	2785.55	2789.63	2864.15	919.536	3273.92	1311.6	1547.95	1311.6	2564.01	2503.43	2698.93	2868.29	3004.81	2724.27	1169.99	1524.71	1132.13		1689.16	1603	2636.36		2909.94	2563.61	2593.08	2799.4		987.25	1666.38		2465.21	2600.92	2601.7	2889.96	2749.72	1703.16	1744.6	1648.76	2944.37	2904.61	2935.56	3217.94	3286.72
13.5004	2417.52	1495.58	2094.42	2516.78	2683.52	2420.42	2812.11	2791.5	2840.4	916.75	3241.6	1236.2	1546.04	1236.2	2566.43	2476.33	2680	2877.15	3022.08	2680.28	1174.05	1510.12	1138.88		1812.25	1590.43	2616.52		2829.26	2554.34	2603.81	2801.77		971.671	1876.44		2368.65	2591.23	2602.75	2896.06	2694.54	1719.73	1715.38	1647.27	2925.36	2896.71	2938.01	3208.78	3311.28
13.6671	2353.88	1501.85	1812.18	2503.74	2677.2	2400.92	2767.95	2795.06	2845.18	913.242	3204.18	1245.81	1545.77	1245.81	2495.36	2475.82	2673.89	2921.18	2992.65	2706	1166.75	1519.61	1137.96		1671.96	1595.97	2637.49		2890.51	2552.42	2608.27	2804.68		985.215	1865.28		2357.73	2605.1	2582.21	2863.13	2730.91	1746.44	1725.6	1648.1	2930.89	2895.92	2921.99	3230.32	3290.65
13.8338	2327.04	1496.64	2060.46	2472.6	2795.79	2403.29	2752.25	2770.31	2849.79	915.93	3285.77	1228.46	1540.02	1228.46	2572.84	2452.47	2682.14	2874.33	2969.57	2737.45	1165.02	1517.89	1140.87		1714.56	1583.44	2617.59		2888.69	2574.46	2576.77	2800.23		980.633	1839.65		2460.77	2585	2577.01	2828.15	2735.14	1721.17	1719.2	1653.05	2923.99	2902.32	2939	3216.93	3263.33
14.0004	2301.06	1490.92	2056.99	2471.31	2780.94	2411.71	2753.01	2770.91	2865.73	920.056	3158.71	1238.1	1531.08	1238.1	2479.42	2463.99	2698.67	2861.73	2964.19	2740.71	1153.95	1514.41	1133.46		1654.03	1593.32	2624.77		2817.34	2536.5	2580.28	2801.59		978.744	1667.28		2457.7	2602.27	2577.97	2858	2694.48	1741.52	1710.39	1623.6	2932.95	2909.35	2929.87	3198.3	3276.52
14.1671	2379.17	1498.81	1806.66	2466.79	2760.86	2411.41	2794.54	2768.98	2846.46	914.851	3208.24	1247.14	1530.65	1247.14	2480.07	2473.88	2706.05	2860.52	3015.66	2725.4	1170.01	1478.93	1131.12		1593.64	1578.04	2615.16		2819.17	2539.8	2525.28	2801.62		972.051	1673.49		2343.59	2589.79	2555.58	2835.19	2729.51	1739.06	1701.55	1625.27	2921.3	2913.25	2920.28	3197.68	3266.39
14.3338	2283.15	1507.31	2030.31	2500.61	2783.08	2410.39	2782.49	2756.81	2841.56	936.123	3170.64	1277.6	1576.87	1277.6	2475.14	2475.82	2758.49	2846.17	2975.49	2742.43	1190.4	1520.16	1157.06		1657.77	1581.47	2601.23		2870.88	2553.96	2535.04	2816.08		998.329	1846.63		2342.03	2590.4	2546.85	2829.57	2725.27	1735.42	1717.6	1654.32	2911.67	2898.74	2922.7	3213.45	3281.87
14.5005	2299.38	1490.38	1979.54	2534.75	2786.32	2387.69	2741.51	2753.83	2820.91	911.496	3124.27	1242.27	1529.18	1242.27	2578.34	2467.04	2684.37	2838.5	2981.71	2721.91	1170.19	1511.42	1107.75		1809.43	1589.31	2590.67		2966.09	2535.72	2598.97	2803.95		976.778	1863.11		2239.58	2586.26	2536.68	2950.89	2733.22	1734.61	1673.04	1633.73	2892.42	2895.22	2914.01	3208.51	3266.76
14.6671	2495.22	1504.22	2059.06	2476.41	2820.58		2685.88	2703.66	2790.73	911.622	3086.04	1351.96	1532.22	1351.96	2505.14	2456.69	2695.96	2847.83	2973.57	2714.34	1171.79	1489.06	1111.78		1615.55	1576.31	2567.35		2860.45	2542.88	2594.43	2805.3		977.513	1668.96		2432.56	2500.74	2615.62	2809.8	2688.49	1713.52	1644.52	1630.52	2903.11	2902.29	2912.9	3217.03	3269.25
14.8338	2259.17	1490.76	2035.08	2492.28	2834.15		2728.58	2748.07	2805.47	928.741	3077.36	1328.78	1522.6	1328.78	2505.71	2461.46	2694.92	2863.8	2990.87	2714.99	1171.56	1503.63	1110.15		1536.73	1542.45	2581.23		2850.82	2538.83	2551.77	2800.32		983.329	1858.64		2436.35	2586.54	2622.2	2810.12	2683.31	1717.27	1637.17	1632.29	2897.77	2901.38	2913.43	3196.6	3273.45
15.0005	2407.31	1492.14	2028.46	2494.12	2832.18		2734.56	2697.51	2790.05	932.266	3037.12	1254.68	1523.01	1254.68	2490.87	2474.4	2732.33	2846.67	3037.12	2700.91	1171.19	1490.76	1163.05		1667.68	1550.42	2585.26		2850.9	2534.86	2546.88	2788.99		975.899	1663.4		2429.66	2569.37	2598.42	2840.12	2674.58	1703.21	1630.99	1627.48	2892.78	2883.75	2897.97	3182.91	3293.1
15.1672	2393.07	1471.07	2013.14	2494.27	2829.79		2705.03	2699	2806.06	941.924	3059.22	1292.38	1538.16	1292.38	2447.56	2447.2	2668.68	2877.08	3011.92	2686.71	1171.74	1470.01	1142.96		1714.86	1541.99	2575.86		2838.8	2508.35	2487	2804.02		971.987	1645.59		2454.95	2571.53	2596.9	2839.92	2694.46	1697.87	1619.15	1608.08	2885.49	2890.68	2892.6	3236.37	3279.66
15.3338	2165.16	1477.69	1949.78	2513.72	2845.75		2696.57	2689.9	2813.47	939.688	3000.61	1232.06	1536.77	1232.06	2468.89	2437.94	2673.72	2863.88	2973.93	2699.15	1151.16	1430.46	1131.87		1769.6	1542.38	2582.75		2830.62	2525.62	2526.01	2790.42		963.925	1637.98		2425.27	2495.61	2609.45	2890.68	2697.59	1718.48	1620.66	1613.15	2884.9	2866.03	2897.43	3223.85	3277.84
15.5005	2177.84	1474.11	2512.98	2480.21	2877.77		2727.23	2732.87	2794.64	944.487	2908.74	1209.54	1527.29	1209.54	2478.69	2411.68	2712.03	2852.61	2959.91	2679.14	1145.47	1405.75	1123.21		1920.07	1540.07	2579.8		2811.03	2523.65	2531.28	2794.67		958.557	1635.71		2432.36	2577.23	2588.99	2832.58	2685.53	1676.48	1625.67	1600.92	2879.07	2887.44	2903.84	3175.19	3264.13
15.6672	2164.9	1465.78	1905.25	2473.13	2810.95		2679.61	2659.58	2790.53	934.87	2845.03	1271.07	1527.31	1271.07	2418.72	2388.53	2626.21	2778.77	2932.82	2700.44	1150.12	1606.46	1116.24		1832.58	1530.46	2564.73		2814.54	2519.11	2512.55	2790.19		954.7	1632.76		2424.44	2546.25	2598.13	2841.24	2647.15	1682.77	1633.33	1612.95	2866.25	2847.1	2875.66	3174.83	3240.19
15.8339	2261.93	1463.08	1917.35	2521.65	2831.38		2728.03	2665.83	2796.14	936.538	2815.77	1303.86	1516.15	1303.86	2455.75	2406.06	2647.43	2811.22	2956.64	2689.43	1146.58	1606.78	1108.35		1721.66	1523.29	2555.27		2789.38	2515.09	2467.78	2720.21		959.645	1841.56		2428.46	2489.59	2572.59	2820.68	2738.05	1670.64	1632.17	1611.51	2851.82	2838.48	2861.73	3151.25	3245.75
16.0006	2221.1	1471.61	2418.1	2513.2	2823.97		2679.83	2674.13	2800.98	932.487	2654.77	1302.99	1522.77	1302.99	2462.89	2410.92	2675.42	2769.6	2907.75	2683.72	1131.71	2158.41	1123.65		1751.19	1524.97	2553.03		2800.98	2505.68	2555.62	2711.89		965.5	1823.49		2440.16	2483.26	2628.83	2825.72	2633.19	1656.14	1624.15	1605.69	2857.87	2846.23	2868.19	3149.13	3279.4
16.1672	2310.84	1492.59	2449.51	2524.1	2795.91		2681.79	2679.42	2818.4	926.325	2699.14	1279.36	1525.11	1279.36	2452.15	2418.36	2649.35	2813.12	2954.59	2670.51	1125.92	2213.04	1117.23		1786.75	1529.82	2543.38		2790.75	2505.92	2552.23	2700.83		949.662	1631.03		2426.33	2476.24	2581.27	2811.55	2668.82	1658.72	1620.69	1613.57	2858.26	2842.27	2869.84	3184.85	3252.61
16.3339	2146.65	1478.33	2386.65	2521.09	2765.31		2676.28	2710.02	2784.43	928.037	2683.59	1229.22	1529.57	1229.22	2448.84	2413.09	2692.35	2817.2	2907.58	2615.66	1123.95	2199.07	1111.29		1709.12	1528.47	2535.58		2786.01	2498.76	2508.81	2700.97		953.076	1824.13		2423.01	2474.15	2564.47	2812.95	2626.55	1669.61	1609.94	1613.96	2856.07	2836.84	2867.18	3200.65	3264.85
16.5006	2187.68	1474.72	2387.36	2505.83	2783.79		2668.18	2706.15	2761.7	928.359	2631.72	1210.25	1514.53	1210.25	2427.34	2405.71	2643.11	2872.62	2887.91	2614.62	1129.5	2151.04	1104.39		1686.4	1526.22	2535.69		2775.24	2497.65	2548.28	2766.44		944.74	1805.7		2413.46	2469.94	2557.09	2806.86	2660.8	1659.11	1602.36	1606.64	2841.12	2832.02	2878.08	3179	3258.18
16.6672	2163.12	1468.25	2337.42	2507.37	2748.21		2710.26	2716	2758.68	932.636	2602.85	1205.58	1508.83	1205.58	2394.75	2403.86	2687.34	2721.47	2930.61	2613.1	1123.09	2198.35	1114.26		1661.73	1544.41	2502.91		2772.86	2485.02	2495.68	2688.59		948.18	1643.01		2406.18	2462.33	2576.8	2832.26	2651.07	1652.37	1624.41	1600.95	2846.68	2844.65	2880.24	3182.14	3253.64
16.8339	2212.2	1479.04	2285.88	2497.84	2734.14		2689.77	2699.72	2769.08	932.364	2569.41	1204.58	1494.29	1204.58	2445.9	2390.5	2672.59	2762.14	2893.3	2639.66	1126.17	2184.66	1101.95		1731.74	1525.42	2494.63		2772.82	2484.52	2539.68	2759.47		934.625	1637.59		2410.83	2451.79	2569.41	2801.27	2647.78	1659.98	1617.25	1601.14	2850.56	2846.11	2879.16	3182.15	3248.32
17.0006	2207.42	1468.64	2279.01	2499.4	2718.8		2652.33	2695.8	2756.93	924.766	2579.36	1193.95	1497.55	1193.95	2288.76	2392.75	2619.5	2785.46	2903.68	2637.9	1121.94	2151.47	1105.83		1557.36	1525.93	2478.94		2761.73	2484.46	2529.87	2686.32		935.525	1782.51		2412.43	2445.86	2571.32	2806.74	2651.25	1665.36	1629.79	1616.03	2849.01	2846.97	2876.78	3163.24	3184.6
17.1673	1914.67	1454.13	2321.19	2495.76	2735.35		2671.04	2685.91	2745.27	927.474	2522.51	1188.82	1487.21	1188.82	2450.65	2376.69	2620.97	2757.23	2900.71	2611.81	1119.74	2181.35	1092.38		1546.42	1539.07	2485.68		2766.22	2475.02	2527.62	2681.76		935.575	1810.32			2464.26	2609.15	2786.9	2638.77	1653.72	1620.4	1608.07	2854.59	2849.87	2877.03	3160.66	3211.98
17.334	1958.39	1483.69	2347.23	2490.09	2717.28		2673.7	2679.28	2751.09	919.805	2470.73	1194.66		1194.66	2456.04	2371.25	2657.63	2743.92	2883.73	2574.38	1127.67	2145.96	1089.6		1588.91	1527.94	2471.19		2769.01	2466.04	2486.38	2752.86		935.333	1804.88			2455.16	2564.88	2780.95	2637.35	1651.41	1609.21	1605.05	2840.34	2853.56	2864.01	3134.51	3221.4
							2652.23	2740.39	2731.16	922.962	2447.85							2800.31	2922.75	2577.9	1113.83	2139.51	1098.35				2466.19		2774.97					934.225						2825.35	2633.15							3142.11	3206.61
							2649.93	2678.14	2724.8	918.82	2454.08							2824.44	2919.76	2607.59	1112.93	2142.38	1092.22				2459.67		2763.6					923.862						2821.84	2637.11							3115.58	3183.02
							2639.66	2669.62	2726.81	926.68	2431.6							2792.98	2877.22	2609.03	1109.87	2142.37	1096.97				2512		2756.3					928.487						2760.97	2633.97							3120.45	3196.27
							2621.89	2660.84	2732.74	931.733	2367.37							2782.89	2885.78	2557.76	1105.17	2071	1086.66				2524.76		2753.7					915.638						2626.55	2619.97							3102.43	3178.79
							2631.75	2661.2	2700.79	919.525	2353.03							2767.34	2868.64	2584.44	1095.09	2037.89	1093.13				2494.05		2740.26					913.671						2638.34	2617.85							3098.12	3151.37
							2618.11	2656.61	2730.65	926.987	2339.56							2796.11	2896.24	2523.7	1099.41	2013.84	1091.41				2498.85		2730.79					908.962						2667.43	2614.17							3094.62	3149.08
							2656.1	2624.76	2724.81	935.013	2279.05							2731.01	2845.77	2510.43	1232.47	2015.91	1082.86				2553.62		2722.33					911.425						2699.66	2567.18							3089.46	3172.83
							2608.07	2616.23	2741.5	929.618	2256.43							2882.57	2846.94	2569.59	1241.41	2094.95	1086.21				2476.51		2720.86					906.228						2628.25	2609.02							3075.51	3190.46
							2603.65	2611.9	2741.99	943.4	2238.13							2759.67	2844.36	2642.84	1231.35	2119.22	1078.09				2461.46		2728.76					905.861						2623.98	2605.65							3078.94	3161.02
							2606.02	2642.17	2729.51	942.721	2227.71							2778.71	2836.56	2564.65	1218.72	2150.05	1077.23				2475.75		2727.62					905.152						2606.32	2597.29							3082.27	3151.72
							2591.82	2642.51	2701.54	929.55	2214.88							2769.69	2824.18	2615.42	1207.56	2100.66	1080.49				2456.95		2733.03					894.875						2615.1	2536.57							3086.76	3127.37
							2595.19	2608.97	2700.57	941.05	2209.77							2750.33	2816.9	2571.37	1221.33	2050.03	1081.2				2492.79		2711.95					893.513						2661.77	2527.7							3038.21	3150.59
							2584.48	2649.89	2695.4	935.526	2214.06							2755.86	2821.21	2634.96	1216.28	2004.76	1082.07				2483.07		2717.53					887.563						2663.74	2480.31							3056.26	3162.99
							2603.54	2623.67	2683.99	939.859	2152.11							2782.1	2817.67	2625.38	1198.88	2006.2	1077.53				2492.02		2715.58											2616.74	2528.84							3030.73	3164.73
							2641.56	2640.41	2665.28	922.646	2092.73							2757.89	2826.57	2614.88	1196.82	1961.36	1071.31				2522.74		2702.84											2671.41	2519.67							3053.59	3138.61
							2597.48	2639.93	2668.14	924.187	2109.3							2720.25	2824.12	2609.22	1196.43	1926.9	1069.7				2498.4		2702.81											2636	2530.96							3061.9	3118.94
							2603.84	2618.21	2641.88									2736.66	2833.08	2603.28							2500.87		2695.17											2637.77	2518.59							3045.44	3111.29
							2627.67	2610.09	2654.58									2738.82	2816.01	2599.17							2472.56		2690.46											2627.45	2509.09							3068.03	3135.33
							2593.07	2603.69	2634.66									2709.21	2802.65	2606.03							2472.48		2676.46											2638.61	2532.89							3061.9	3129.99
							2565.88	2602.37	2636.07									2729.78	2770.15	2533.4							2467.23		2690.82											2638.04	2475.6							3042.45	3127.19
							2587.84	2550.62	2642.32									2701.54	2825.87	2584.43							2452.45		2671.31											2622.29	2498.69							3037.42	3108.93
							2591.02	2551.44	2635.55									2668.58	2860.87	2579.2							2535.37		2668.57											2625.72	2493.5							3034.76	3102.75
							2585.82	2548.11	2642.95									2725.13	2809.93	2557.13							2515.98		2654.91											2654.57	2480.91							3025.9	3112.63
							2612.91	2593.7	2616.98									2689.76	2909.13	2558.42							2448.2		2662.18											2600.86	2543.91							3020.63	3107.15
							2612.99	2523.54	2603.69									2668.66	2852.18	2502.5							2456.23		2649.62											2604.37	2522.98							3015.28	3090.54
							2593.23	2544.08	2626.87									2675.22	2829.46	2492.18							2460.03		2641.39											2603.84	2540.94							2976.58	3093.21
							2593.54	2526.01	2603.79									2740.53	2834.11	2495.81							2472.33		2633.18											2598	2496.98							2993.75	3119.51
							2594.41	2482.24	2609.93									2736.65	2782.73	2474.09							2478.2		2631.36											2592.34	2505.69							2989.72	3114.55
							2585.17	2470.88	2593.37									2704.42	2812.11	2499.63							2480.62		2621.24											2581.87	2450.32							2992.98	3068.52
							2620.85	2497.05	2586.24									2747.11	2820.43	2600.75							2472.5		2604.43											2600.85	2471.85							2979.88	3072.86
							2620.88	2551.58	2563.2									2673.33	2805.07	2538.28							2526.86		2595.42											2602.99	2399.27							2963.62	3043.24
							2603.82	2479.9	2573.3									2653.77	2784.88	2473.99							2494.33		2593.6											2596.47	2410.28							2960.78	3040.97
							2574.69	2519.94	2554.1									2664.56	2713.96	2534.16							2458.8		2597.13											2591.86	2439.31							2979.34	3063.07
							2541.66	2478.8	2554.28									2678.19	2733.65	2506.91							2461.92		2599.49											2548.07	2417.96							2947.93	3041.68
							2553.31	2482.51	2549.41									2640.93	2716.31	2460.33							2470.73		2589.81											2551.82	2413.08							2952.89	3018.46
							2548.59	2448.53	2566.32									2613.67	2758.39	2465.38							2469.74		2590.1											2534.4	2465.29							2954.84	3008.22
							2511.46	2461.15	2563.27									2680.03	2726.66	2505.06							2475.09		2594.06											2536.16	2413.97							2954.63	3015.83
							2538.25	2484.47	2568.03									2665.37	2709.98	2495.14							2482.48		2582.51											2547.13	2378.03							2938.1	2999.29
							2527.77	2483.55	2580.26									2649.87	2748.69	2488.42							2487.52		2586.5											2529.18	2434.48							2915.37	2988.38
							2517.4	2549.85	2597.55									2637.77	2766.64	2484.21							2520.36		2584.58											2537.12	2409.72							2957.78	2988.53
							2517.86	2557.91	2556.97									2635.12	2700.21	2466.38							2501.15		2572.13											2534.28	2464.7							2941.01	3014.37
							2490.52	2464.18	2580.95									2593.67	2742.95	2491.72							2491.83		2578.92											2525.95	2428.39							2900.99	2991.08
							2477.2	2471.86	2553.67									2600.91	2787.78	2458.01							2505.11		2571.2											2522.73	2389.97							2975.64	2980.12
							2527.07	2483.35	2543.6									2653.14	2815.66	2479.48							2490		2565.58											2537.82	2436.5							2923.96	2969.29
								2479.9
								2519.94
								2478.8
								2482.51
								2448.53
								2461.15
								2484.47
								2483.55
								2549.85
								2557.91
								2464.18
								2471.86
								2483.35
[truncated: 19 more columns]

## Sheet: Fig4d
pCHX300, 3xUbVR	pCHX300, 3xUbVR	pCHX300, 3xUbVR	pCHX300, 3xUbVR	pCHX300, 3xUbVR	pCHX300, 3xUbVR	pCHX300, 3xUbVR	pCHX300, 3xUbVR	pCHX300, 3xUbVR	pCHX300, 3xUbVR	pCHX308, UbM	pCHX308, UbM	pCHX308, UbM	pCHX308, UbM	pCHX308, UbM	pCHX308, UbM	pCHX308, UbM	pCHX308, UbM	pCHX308, UbM	pCHX308, UbM	pCHX309, UbS	pCHX309, UbS	pCHX309, UbS	pCHX309, UbS	pCHX309, UbS	pCHX309, UbS	pCHX309, UbS	pCHX309, UbS	pCHX309, UbS	pCHX309, UbS	pCHX310, UbK	pCHX310, UbK	pCHX310, UbK	pCHX310, UbK	pCHX310, UbK	pCHX310, UbK	pCHX310, UbK	pCHX310, UbK	pCHX310, UbK	pCHX310, UbK	pCHX311, UBR	pCHX311, UBR	pCHX311, UBR	pCHX311, UBR	pCHX311, UBR	pCHX311, UBR	pCHX311, UBR	pCHX311, UBR	pCHX311, UBR	pCHX311, UBR
713.333	575	593.333	538.333	525	548.333	593.333	718.333	505	663.333	223.333	570	400	400	325	566.667	296.667	333.333	380	300	660	431.667	368.333	543.333	461.667	458.333	528.333	550	363.333	363.333	576.667	551.667	596.667	263.333	503.333	538.333	530	523.333	433.333	403.333	858.333	676.667	380	375	546.667	468.333	638.333	766.667	476.667	566.667
[truncated: 10 more columns]

## Sheet: SFig2a
pCHX17	pCHX19	pCHX20	pCHX21	pCHX22	pCHX23	pCHX24	pCHX31	pCHX33	pCHX50	pCHX51	pCHX52	pCHX91	pCHX92	pCHX93	pCHX116	pCHX125	pCHX126	pCHX127	pCHX128	pCHX129	pCHX130	pCHX131	pCHX132	pCHX155	pCHX176	pCHX177	pCHX178	pCHX179	pCHX180	pCHX181	pCHX182	pCHX183	pCHX184	pCHX185	pMM317	pcDNA	pCHX117	non transfected cells	dead cells	medium
90.0686	91.5769	94.1822	94.143	91.6944	92.5759	96.6308	90.5583	94.6327	98.7267	86.0529	93.3399	97.4535	84.5446	91.0872	96.1802	83.2125	88.5015	92.1254	85.093	86.7581	89.7356	87.287	92.9285	92.4976	90.7542	92.3604	95.7689	89.0304	92.3996	97.0225	89.0891	92.1058	95.475	87.8942	91.8903	94.6131	88.5015	100	26.856
93.5394	92.4227	95.7328	89.8106	95.1545	97.0887	95.8126	96.2114	96.9093	103.071	88.3151	95.3938	97.9661	89.5912	94.8156	98.9432	85.4038	92.4227	98.3848	91.1067	86.4606	93.4197	92.7617	97.0688	95.7527	94.8355	95.2343	98.0459	92.4626	95.8524	98.3848	95.7926	94.8953	96.8893	92.9811	92.7817	97.5075	92.5025	100	26.7996
94.9629	93.6785	99.1571	91.0696	95.1636	100.241	89.2033	95.5649	99.699	99.2575	92.655	99.1371	99.117	92.4142	98.0734	101.023	90.4877	93.6584	98.2942	91.1499	89.6448	90.4475	95.1234	93.8792	93.5782	96.5683	98.1136	96.2673	93.6584	96.167	97.4112	96.8894	98.9765	97.4915	94.4411	97.2507	96.5683	92.4543	100	26.189
98.4323	99.6734	104.545	108.249	106.644	109.444	100.317	104.013	102.585	107.773	111.105	112.243	100.775	103.863	108.221	111.861	113.027	115.426	95.1194	102.986	102.632	102.828	99.0108	104.647	106.616	108.1	101.372	99.972	106.896	110.172	103.863	109.192	108.529	106.523	108.585	105.972	110.564	95.3527	100	26.1105	4.13401
96.7713	97.148	102.018	102.969	104.377	107.076	96.8789	100.771	100.888	104.601	107.408	110.457	98.6906	102.242	103.022	107.157	110.574	114.673	93.7758	98.4215	101.794	100.852	93.8834	100.906	103.04	104.386	96	93.9462	100.502	103.48	102.036	105.991	107.659	101.659	104.987	106.619	105.991	99.5695	100	24.7534	4.02691
92.3037	97.3076	98.3032	99.6624	104.779	101.532	91.2302	97.2903	97.9569	102.597	102.978	107.471	94.0005	97.1864	99.9567	100.831	106.155	107.973	90.3298	95.8359	99.039	98.8053	92.7712	97.4115	99.9221	102.788	91.8622	91.6804	98.3291	100.701	99.3853	105.039	102.762	100.918	100.814	98.9265	106.709	96.7102	100	23.0889	3.87845
100.469	99.1704	100.469	101.767	100.613	97.0424	101.244	101.425	100.126	104.22	102.561	100.198	96.2128	100.739	105.266	106.312	102.831	102.453	93.5077	88.927	94.2471	93.6339	92.4977	91.2173	87.5564	90.3877	96.862	96.7538	95.8882	96.0866	90.6222	69.2335	95.6357	97.2227	98.0703	96.5014	90.4599	83.9495	100	19.2245	2.77728
102.081	101.375	102.985	101.122	99.6381	96.5442	99.0592	103.438	100.289	106.007	102.569	97.7565	96.4357	98.5345	103.275	104.107	101.701	103.98	94.4093	94.4635	93.5589	97.2318	94.554	93.4322	87.7329	77.7094	95.4225	97.2861	97.0689	96.7794	91.6229	75.4478	96.2367	96.1281	97.0147	97.5574	92.5819	88.9633	100	18.8167	2.71395
99.8072	100.228	98.5975	100.614	99.0708	94.1094	93.864	98.4572	97.8436	100.316	100.579	95.3191	92.3036	93.4607	97.4404	99.4741	98.4572	98.054	91.7777	88.0084	91.8303	94.1269	92.9348	90.1473	87.3773	76.2272	91.6374	92.5491	95.547	95.1438	90.007	85.9572	94.3373	95.2314	93.0224	94.1269	84.8527	86.3955	100	17.3036	2.82258

## Sheet: SFig2b
pCHX17	pCHX19	pCHX20	pCHX21	pCHX22	pCHX23	pCHX24	pCHX31	pCHX33	pCHX50	pCHX51	pCHX52	pCHX91	pCHX92	pCHX93	pCHX116	pCHX125	pCHX126	pCHX127	pCHX128	pCHX129	pCHX130	pCHX131	pCHX132	pCHX155	pCHX176	pCHX177	pCHX178	pCHX179	pCHX180	pCHX181	pCHX182	pCHX183	pCHX184	pCHX185	pMM317	pcDNA	pCHX117 1
110.565	14.6099	15.4888	115.301	50.5265	21.7608	23.7159	67.5115	71.6277	9.55402	10.7477	111.181	17.3038	15.2418	54.7692	98.8737	67.1277	71.9096	56.5931	88.9375	34.2472	132.815	51.133	60.2795	137.124	143.556	170.851	91.2562	168.047	23.6732	172.674	97.0459	94.4602	124.253	50.7526	59.0885	11.5974	30.409
107.869	13.621	14.07	112.771	48.4204	23.0056	19.2042	71.1165	64.013	8.45704	11.1308	109.173	14.8029	15.4642	53.0894	104.248	59.0266	73.3939	56.7784	87.9141	30.0455	114.011	48.8261	55.3537	128.97	127.944	158.197	98.5044	149.748	23.4594	179.831	91.0054	89.9468	115.852	53.5944	55.7971	12.5429	30.2593
101.976	13.0109	14.461	107.489	47.2914	20.2975	21.7314	64.3361	69.2827	9.81461	10.7509	116.461	15.1919	15.4969	52.1834	94.4937	62.9712	69.1843	61.9664	98.6238	32.1156	129.857	52.1979	57.3576	122.172	129.273	165.684	92.2311	156.855	23.2532	175.458	110.21	101.945	131.885	57.4804	61.2981	10.9431	30.9157

## Sheet: SFig2c
pCHX17	pCHX19	pCHX20	pCHX21	pCHX22	pCHX23	pCHX24	pCHX31	pCHX33	pCHX50	pCHX51	pCHX52	pCHX91	pCHX92	pCHX93	pCHX116	pCHX125	pCHX126	pCHX127	pCHX128	pCHX129	pCHX130	pCHX131	pCHX132	pCHX155	pCHX176	pCHX177	pCHX178	pCHX179	pCHX180	pCHX181	pCHX182	pCHX183	pCHX184	pCHX185	pMM317	pcDNA	pCHX117 1
13.6452	2.63201	2.66336	9.56364	5.47173	4.37792	3.23452	10.6841	10.3071	1.92735	1.80443	14.064	2.09656	2.54188	5.11423	9.35782	6.61059	10.3387	5.30044	14.8239	4.36116	12.8997	6.2822	6.37299	29.0547	23.2819	26.1691	10.4971	28.3806	6.02183	33.8733	9.17656	7.94452	19.9944	8.16625	15.7094	2.93992	3.99439
15.4176	2.66186	2.69875	8.25251	5.10487	3.38402	3.21875	10.0653	9.5541	2.04487	1.90247	15.422	2.16158	1.98485	4.32978	9.26144	7.56452	9.76847	4.72473	14.3146	4.05257	11.0674	5.75065	7.15879	28.3574	23.9728	24.6257	9.01705	23.2624	6.02036	29.1892	10.0144	10.0561	20.513	7.13445	15.041	3.11884	3.41845
14.1539	2.82829	2.58073	9.34442	5.32361	3.91073	3.8593	10.5268	9.39426	1.9247	2.31875	13.1524	2.1973	2.41768	4.94337	10.288	7.48473	9.35193	6.16332	16.7351	5.0989	11.5951	7.40557	7.12034	29.3234	21.4748	24.7517	10.0312	23.7159	5.04949	32.9962	9.50872	7.62757	20.5764	7.09722	15.7003	3.15303	3.96144

## Sheet: SFig2d
pCHX17	pCHX19	pCHX20	pCHX21	pCHX22	pCHX23	pCHX24	pCHX31	pCHX33	pCHX50	pCHX51	pCHX52	pCHX91	pCHX92	pCHX93	pCHX116	pCHX125	pCHX126	pCHX127	pCHX128	pCHX129	pCHX130	pCHX131	pCHX132	pCHX155	pCHX176	pCHX177	pCHX178	pCHX179	pCHX180	pCHX181	pCHX182	pCHX183	pCHX184	pCHX185	pMM317	pcDNA	pCHX117 1
4.12595	2.38686	1.9809	10.1564	3.62553	3.05366	2.67873	6.92682	6.05447	1.7448	2.02892	7.60499	1.79743	1.99523	3.81086	4.23079	4.21006	6.52709	2.19088	3.329	2.86334	3.4138	4.07135	4.60784	7.73664	7.72744	6.92135	2.81187	7.08154	1.48373	7.62533	3.60853	2.2574	4.6401	3.23743	4.21699	1.05886	1.62619
3.59268	2.05315	2.4664	9.15752	3.93236	3.08369	2.25973	7.35424	6.72752	1.70249	2.07301	7.56244	1.66648	2.01425	3.52933	4.13478	4.76109	6.67488	2.14424	3.15794	2.3892	3.45143	3.96541	4.2483	7.5419	7.49223	6.48142	2.94494	6.71578	1.76179	7.79788	3.92609	2.78027	5.36519	3.3753	4.19211	0.998677	1.3863
3.86802	2.07696	2.5611	9.66491	3.50097	2.64871	2.1694	6.78437	7.03621	1.65692	2.09548	6.80572	1.76907	2.20638	3.74933	3.99623	4.37557	6.72437	3.35374	3.32341	2.84238	3.66341	3.91079	5.98691	8.06511	6.37025	6.67959	2.78127	5.87466	1.78425	7.91837	4.13486	2.93424	4.99716	3.64886	3.78585	1.00548	1.64765

[truncated: 14 more sheets: SFig3b, SFig3d, SFig4a, SFig4c, SFig4d, SFig4e, SFig5b, SFig6b, SFig6d, SFig7a, SFig7b, SFig8, SFig9a(3xUbVR), SFig9a(UbM)]
